# Supplementary material for: Cell Model Passports—a hub for clinical, genetic and functional datasets of preclinical cancer models
Source: Nucleic Acids Res. 2018 Sep 27;47(Database issue):D923–9. doi: 10.1093/nar/gky872 (PMC6324059; doi:10.1093/nar/gky872)
Supplement: Supplementary Data [file gky872_supplemental_files.xlsx]

## Sheet: Supplementary Table 1
Supplementary Table 1: A list of all cell model attributes that can be found recorded in the Cell Model Passports along with examples.
Patient/Sample/Model Attributes	Examples
Model Name	22RV1
Synonyms	CWR22-Rv1,CWR22-R1
Model Type	Cell Line
Tissue	Skin
Cancer Type	Melanoma
Cancer Type Detail	Amelanotic Melanoma
NCIT ID	C3802
Tissue Status	Metastasis
Sample Site	Bone
Gender	Male
Ethnicity	White
Age at Sampling	61
Year Generated	1982
Sample Treatment	Chemotherapy
Sample Treatment Details	5-FU + Cisplatin
Growth Properties	Adherent
DOI (Publication)	10.1002/ijc.2910540617
PMID (Publication)	10071128
Model Treatment	Dexamethasone
Ploidy	3.1446
Mutations per Mb	9.7
MSI Status	MSI-S
Comment	Although derived from the blood of a patient with multiple myeloma this line has been shown to be an EBV-transformed B lymphoblastoid cell line (ATCC).
Dataset Availability
Drug	TRUE
Mutation	TRUE
Copy Number Variation	TRUE
Expression	TRUE
Methylation	TRUE
Unique Identifiers
Sanger ID	SIDM00499
Broad _ID	ACH-000956
RRID	CVCL_1045
COSMIC ID	924100
Suppliers
Supplier	DSMZ
Supplier Identifier	ACC-438
Cell Model Relationships
Patient ID	SIDP00842
Sample ID	SIDS00942
Model (Sanger) ID	SIDM00499
Model Relations Comment	COLO-201, COLO-205 and COLO-206F were all established from the ascites fluid of a patient with adenocarcinoma of the colon. COLO-197 is a lymphoid line established from the original biopsy of the same patient. COLO-200 is a lymphoid line establisted from the peripheral blood of the same patient (PMID: 565251)

## Sheet: Supplementary Table 2
model_id	model_name	tissue	cancer_type	mutation_data	cnv_data	expression_data	methylation_data	drug_data
SIDM01266	COLO_005	Large Intestine	Colorectal Carcinoma	TRUE	FALSE	FALSE	FALSE	FALSE		Supplementary Table 2: A list of all cell models in the Cell Model Passports with an overview of the datasets available for each
SIDM01267	COLO_011	Large Intestine	Non-Cancerous	TRUE	FALSE	FALSE	FALSE	FALSE
SIDM01268	COLO_021	Large Intestine	Colorectal Carcinoma	TRUE	FALSE	FALSE	FALSE	FALSE
SIDM00065	HLF	Liver	Hepatocellular Carcinoma	FALSE	FALSE	FALSE	TRUE	FALSE
SIDM00066	TE-7	Esophagus	Esophageal Squamous Cell Carcinoma	FALSE	FALSE	FALSE	FALSE	FALSE
SIDM01269	OESO_009	Esophagus	Esophageal Carcinoma	TRUE	FALSE	FALSE	FALSE	FALSE
SIDM01270	OESO_040	Esophagus	Esophageal Carcinoma	TRUE	FALSE	FALSE	FALSE	FALSE
SIDM00075	HCE-T	Eye	Non-Cancerous	TRUE	TRUE	TRUE	TRUE	FALSE
SIDM00076	TE-13	Esophagus	Esophageal Squamous Cell Carcinoma	FALSE	FALSE	FALSE	FALSE	FALSE
SIDM00089	NCI-ADR-RES	Ovary	Ovarian Carcinoma	FALSE	FALSE	FALSE	FALSE	FALSE
SIDM00093	ONCO-DG-1	Ovary	Ovarian Carcinoma	FALSE	FALSE	FALSE	FALSE	FALSE
SIDM00106	NCI-H125	Lung	Other Solid Carcinomas	FALSE	FALSE	FALSE	FALSE	FALSE
SIDM00109	SNB19	Central Nervous System	Low Grade Glioma	FALSE	FALSE	FALSE	FALSE	FALSE
SIDM00110	B2-17	Central Nervous System	Low Grade Glioma	FALSE	FALSE	FALSE	FALSE	FALSE
SIDM01271	OESO_088	Esophagus	Esophageal Carcinoma	TRUE	FALSE	FALSE	FALSE	FALSE
SIDM00071	COLO-320	Large Intestine	Colorectal Carcinoma	FALSE	FALSE	TRUE	TRUE	FALSE
SIDM00072	C8166	Haematopoietic and Lymphoid	Non-Cancerous	TRUE	TRUE	TRUE	TRUE	FALSE
SIDM00010	Malme-3	Skin	Non-Cancerous	FALSE	FALSE	FALSE	FALSE	FALSE
SIDM00011	Malme-3M	Skin	Melanoma	FALSE	FALSE	FALSE	TRUE	FALSE
SIDM00012	M120326_2	Skin	Melanoma	FALSE	FALSE	FALSE	FALSE	FALSE
SIDM00020	RWPE-1	Prostate	Non-Cancerous	FALSE	FALSE	TRUE	TRUE	FALSE
SIDM00021	TE-3	Esophagus	Esophageal Squamous Cell Carcinoma	FALSE	FALSE	FALSE	FALSE	FALSE
SIDM00022	TE-2	Esophagus	Esophageal Squamous Cell Carcinoma	FALSE	FALSE	FALSE	FALSE	FALSE
SIDM00028	SCLC-22H	Lung	Small Cell Lung Carcinoma	FALSE	FALSE	FALSE	FALSE	FALSE
SIDM00031	SCCH-196	Soft Tissue	Other Solid Carcinomas	FALSE	FALSE	TRUE	TRUE	FALSE
SIDM00034	SACC-83	Head and Neck	Head and Neck Carcinoma	TRUE	TRUE	TRUE	TRUE	FALSE
SIDM00038	Ishikawa	Endometrium	Endometrial Carcinoma	FALSE	FALSE	TRUE	TRUE	FALSE
SIDM00058	LN-464	Central Nervous System	Glioblastoma	FALSE	FALSE	FALSE	FALSE	FALSE
SIDM00062	HuH-6	Liver	Hepatocellular Carcinoma	FALSE	FALSE	FALSE	FALSE	FALSE
SIDM00063	Hs-944-T	Skin	Melanoma	TRUE	TRUE	TRUE	TRUE	FALSE
SIDM00004	MDA-MB-435	Skin	Melanoma	FALSE	FALSE	FALSE	TRUE	FALSE
SIDM00016	KP-N-S19s	Peripheral Nervous System	Neuroblastoma	FALSE	FALSE	FALSE	TRUE	FALSE
SIDM00019	NCI-H820	Lung	Lung Adenocarcinoma	TRUE	FALSE	TRUE	FALSE	FALSE
SIDM00013	M120327_3	Skin	Melanoma	TRUE	TRUE	FALSE	FALSE	FALSE
SIDM00141	COLO-685	Endometrium	Endometrial Carcinoma	FALSE	FALSE	FALSE	FALSE	FALSE
SIDM00147	KPL-1	Breast	Breast Carcinoma	FALSE	FALSE	FALSE	FALSE	FALSE
SIDM00153	MOLT-3	Haematopoietic and Lymphoid	T-Lymphoblastic Leukemia	FALSE	FALSE	FALSE	FALSE	FALSE
SIDM00159	SNU-869	Biliary Tract	Biliary Tract Carcinoma	FALSE	FALSE	FALSE	FALSE	FALSE
SIDM00163	SNU-1196	Biliary Tract	Biliary Tract Carcinoma	FALSE	FALSE	FALSE	FALSE	FALSE
SIDM00166	SNU-1077	Uterus	Other Solid Carcinomas	FALSE	FALSE	FALSE	FALSE	FALSE
SIDM00170	SNU-1066	Head and Neck	Head and Neck Carcinoma	FALSE	FALSE	FALSE	FALSE	FALSE
SIDM00171	SNU-1197	Large Intestine	Colorectal Carcinoma	FALSE	FALSE	FALSE	FALSE	FALSE
SIDM00173	SNU-1041	Head and Neck	Head and Neck Carcinoma	FALSE	FALSE	FALSE	FALSE	FALSE
SIDM00178	M00921	Skin	Melanoma	TRUE	TRUE	TRUE	FALSE	FALSE
SIDM00177	M980513	Skin	Melanoma	TRUE	TRUE	TRUE	FALSE	FALSE
SIDM00152	WIDR	Large Intestine	Colorectal Carcinoma	FALSE	FALSE	FALSE	FALSE	FALSE
SIDM00158	SNU-201	Central Nervous System	Glioblastoma	FALSE	FALSE	FALSE	FALSE	FALSE
SIDM00160	SNU-478	Biliary Tract	Biliary Tract Carcinoma	FALSE	FALSE	FALSE	FALSE	FALSE
SIDM00161	SNU-308	Biliary Tract	Biliary Tract Carcinoma	FALSE	FALSE	FALSE	FALSE	FALSE
SIDM00162	SNU-245	Biliary Tract	Biliary Tract Carcinoma	FALSE	FALSE	FALSE	FALSE	FALSE
SIDM00164	SNU-1079	Biliary Tract	Biliary Tract Carcinoma	FALSE	FALSE	FALSE	FALSE	FALSE
SIDM00165	SNU-685	Uterus	Other Solid Carcinomas	FALSE	FALSE	FALSE	FALSE	FALSE
SIDM00168	SNU-1076	Head and Neck	Head and Neck Carcinoma	FALSE	FALSE	FALSE	FALSE	FALSE
SIDM00169	SNU-899	Head and Neck	Head and Neck Carcinoma	FALSE	FALSE	FALSE	FALSE	FALSE
SIDM00192	SNU-1033	Large Intestine	Colorectal Carcinoma	FALSE	FALSE	FALSE	FALSE	FALSE
SIDM00204	EW-2	Bone	Ewing's Sarcoma	FALSE	FALSE	FALSE	FALSE	FALSE
SIDM00219	OC-316	Ovary	Ovarian Carcinoma	FALSE	FALSE	FALSE	FALSE	FALSE
SIDM00228	FTC-238	Thyroid	Thyroid Gland Carcinoma	FALSE	FALSE	FALSE	FALSE	FALSE
SIDM00229	FTC-236	Thyroid	Thyroid Gland Carcinoma	FALSE	FALSE	FALSE	FALSE	FALSE
SIDM00236	PC-9	Lung	Lung Adenocarcinoma	FALSE	FALSE	FALSE	FALSE	FALSE
SIDM00246	MMAc	Skin	Melanoma	FALSE	FALSE	FALSE	FALSE	FALSE
SIDM00221	MET-2B	Skin	Melanoma	TRUE	TRUE	TRUE	FALSE	FALSE
SIDM01226	LC-1-sq-SF	Lung	Squamous Cell Lung Carcinoma	FALSE	FALSE	FALSE	FALSE	FALSE
SIDM00248	MKN74	Stomach	Gastric Carcinoma	FALSE	FALSE	FALSE	FALSE	FALSE
SIDM00268	TGBC2TKB	Biliary Tract	Biliary Tract Carcinoma	FALSE	FALSE	FALSE	FALSE	FALSE
SIDM00275	SSP-25	Biliary Tract	Biliary Tract Carcinoma	FALSE	FALSE	FALSE	FALSE	FALSE
SIDM00288	Tanoue	Haematopoietic and Lymphoid	B-Lymphoblastic Leukemia	FALSE	FALSE	FALSE	FALSE	FALSE
SIDM00295	LU-134-B	Lung	Small Cell Lung Carcinoma	FALSE	FALSE	FALSE	FALSE	FALSE
SIDM00307	RERF-LC-AI	Lung	Squamous Cell Lung Carcinoma	FALSE	FALSE	FALSE	FALSE	FALSE
SIDM00314	ZR-75-1	Breast	Breast Carcinoma	FALSE	FALSE	FALSE	FALSE	FALSE
SIDM00366	SBC-2	Lung	Small Cell Lung Carcinoma	FALSE	FALSE	FALSE	FALSE	FALSE
SIDM00372	SNG-P	Endometrium	Endometrial Carcinoma	FALSE	FALSE	FALSE	FALSE	FALSE
SIDM01021	D-245MG	Central Nervous System	Glioblastoma	TRUE	TRUE	FALSE	TRUE	FALSE
SIDM00378	Marcus	Central Nervous System	Low Grade Glioma	FALSE	FALSE	FALSE	FALSE	FALSE
SIDM00385	RERF-LC-OK	Central Nervous System	Low Grade Glioma	FALSE	FALSE	FALSE	FALSE	FALSE
SIDM00398	SCC152	Head and Neck	Head and Neck Carcinoma	FALSE	FALSE	FALSE	FALSE	FALSE
SIDM00408	MS-1	Skin	Other Solid Carcinomas	FALSE	FALSE	TRUE	FALSE	FALSE
SIDM00409	hTERT-RPE-1	Eye	Non-Cancerous	FALSE	FALSE	FALSE	FALSE	FALSE
SIDM00430	MOLT-17	Haematopoietic and Lymphoid	T-Lymphoblastic Leukemia	FALSE	FALSE	FALSE	FALSE	FALSE
SIDM00432	MOLT-14	Haematopoietic and Lymphoid	T-Lymphoblastic Leukemia	FALSE	FALSE	FALSE	FALSE	FALSE
SIDM00436	MOLM-14	Haematopoietic and Lymphoid	Acute Myeloid Leukemia	FALSE	FALSE	FALSE	FALSE	FALSE
SIDM00439	ML-3	Haematopoietic and Lymphoid	Acute Myeloid Leukemia	FALSE	FALSE	FALSE	FALSE	FALSE
SIDM00440	ML-1	Haematopoietic and Lymphoid	Acute Myeloid Leukemia	FALSE	FALSE	TRUE	FALSE	FALSE
SIDM00456	OPM-1	Haematopoietic and Lymphoid	Plasma Cell Myeloma	FALSE	FALSE	FALSE	FALSE	FALSE
SIDM00464	OVSAYO	Ovary	Ovarian Carcinoma	FALSE	FALSE	FALSE	FALSE	FALSE
SIDM00468	GR-M	Pancreas	Pancreatic Carcinoma	FALSE	FALSE	FALSE	FALSE	FALSE
SIDM00470	PEO6	Ovary	Ovarian Carcinoma	FALSE	FALSE	FALSE	FALSE	FALSE
SIDM00471	PEO4	Ovary	Ovarian Carcinoma	FALSE	FALSE	FALSE	FALSE	FALSE
SIDM00514	COLO-794	Skin	Melanoma	FALSE	FALSE	FALSE	FALSE	FALSE
SIDM00536	GP2d	Large Intestine	Colorectal Carcinoma	FALSE	FALSE	FALSE	FALSE	FALSE
SIDM00500	SNU-C4	Large Intestine	Colorectal Carcinoma	FALSE	FALSE	FALSE	FALSE	FALSE
SIDM00546	LU-99	Lung	Non-Small Cell Lung Carcinoma	FALSE	FALSE	FALSE	FALSE	FALSE
SIDM00050	CHSA0108	Bone	Chondrosarcoma	TRUE	TRUE	TRUE	FALSE	TRUE
SIDM00558	KP-3N	Pancreas	Pancreatic Carcinoma	FALSE	FALSE	FALSE	FALSE	FALSE
SIDM00559	KP-3L	Pancreas	Pancreatic Carcinoma	FALSE	FALSE	FALSE	FALSE	FALSE
SIDM00563	MY	Haematopoietic and Lymphoid	Other Blood Carcinomas	FALSE	FALSE	FALSE	FALSE	FALSE
SIDM00593	HEL-92-1-7	Haematopoietic and Lymphoid	Acute Myeloid Leukemia	FALSE	FALSE	FALSE	FALSE	FALSE
SIDM00595	HEC-1-A	Endometrium	Endometrial Carcinoma	FALSE	FALSE	FALSE	FALSE	FALSE
SIDM00601	TMH-1	Thyroid	Thyroid Gland Carcinoma	FALSE	FALSE	FALSE	FALSE	FALSE
SIDM00605	KNS-81	Central Nervous System	Glioblastoma	FALSE	FALSE	FALSE	FALSE	FALSE
SIDM00610	PANC-1	Pancreas	Pancreatic Carcinoma	FALSE	FALSE	FALSE	FALSE	FALSE
SIDM00357	RERF-LC-FM	Lung	Small Cell Lung Carcinoma	TRUE	TRUE	FALSE	TRUE	FALSE
SIDM00624	MM1	Haematopoietic and Lymphoid	Plasma Cell Myeloma	FALSE	FALSE	FALSE	FALSE	FALSE
SIDM00626	SF767	Cervix	Cervical Carcinoma	FALSE	FALSE	FALSE	FALSE	FALSE
SIDM00634	SK-N-MC	Bone	Ewing's Sarcoma	FALSE	FALSE	FALSE	FALSE	FALSE
SIDM00635	MC-CAR-Z2	Haematopoietic and Lymphoid	Non-Cancerous	FALSE	FALSE	FALSE	FALSE	FALSE
SIDM00639	M059K	Central Nervous System	Glioblastoma	FALSE	FALSE	TRUE	TRUE	FALSE
SIDM00643	NCI-BL1395	Haematopoietic and Lymphoid	Non-Cancerous	FALSE	FALSE	FALSE	FALSE	FALSE
SIDM00647	NCI-H1870	Lung	Small Cell Lung Carcinoma	FALSE	FALSE	FALSE	FALSE	FALSE
SIDM00656	MUTZ-1	Haematopoietic and Lymphoid	Burkitt's Lymphoma	FALSE	FALSE	FALSE	FALSE	FALSE
SIDM00119	EKVX	Lung	Non-Small Cell Lung Carcinoma	TRUE	TRUE	TRUE	TRUE	TRUE
SIDM00674	HCC38-BL	Haematopoietic and Lymphoid	Non-Cancerous	FALSE	FALSE	FALSE	FALSE	FALSE
SIDM00691	Hs-630-T	Placenta	Other Solid Carcinomas	FALSE	FALSE	FALSE	FALSE	FALSE
SIDM00692	BeWo	Placenta	Other Solid Carcinomas	FALSE	FALSE	FALSE	FALSE	FALSE
SIDM00696	HCC2218-BL	Haematopoietic and Lymphoid	Non-Cancerous	FALSE	FALSE	FALSE	FALSE	FALSE
SIDM00701	NCI-BL2122	Haematopoietic and Lymphoid	Non-Cancerous	FALSE	FALSE	FALSE	FALSE	FALSE
SIDM00705	NCI-BL209	Haematopoietic and Lymphoid	Non-Cancerous	FALSE	FALSE	FALSE	FALSE	FALSE
SIDM00707	NCI-BL2087	Haematopoietic and Lymphoid	Non-Cancerous	FALSE	FALSE	FALSE	FALSE	FALSE
SIDM00712	NCI-BL2052	Haematopoietic and Lymphoid	Non-Cancerous	FALSE	FALSE	FALSE	FALSE	FALSE
SIDM00714	NCI-BL2141	Haematopoietic and Lymphoid	Non-Cancerous	FALSE	FALSE	FALSE	FALSE	FALSE
SIDM00717	NCI-BL2171	Haematopoietic and Lymphoid	Non-Cancerous	FALSE	FALSE	FALSE	FALSE	FALSE
SIDM00725	NCI-BL2347	Haematopoietic and Lymphoid	Non-Cancerous	FALSE	FALSE	FALSE	FALSE	FALSE
SIDM01185	U-CH2	Bone	Other Solid Carcinomas	TRUE	TRUE	TRUE	TRUE	FALSE
SIDM00736	NCI-BL2009	Haematopoietic and Lymphoid	Non-Cancerous	FALSE	FALSE	FALSE	FALSE	FALSE
SIDM00752	NCI-BL1770	Haematopoietic and Lymphoid	Non-Cancerous	FALSE	FALSE	FALSE	FALSE	FALSE
SIDM00757	NCI-H2073	Lung	Lung Adenocarcinoma	FALSE	FALSE	FALSE	FALSE	FALSE
SIDM00764	NCI-H1882	Lung	Small Cell Lung Carcinoma	FALSE	FALSE	FALSE	FALSE	FALSE
SIDM00765	NCI-H1881	Lung	Small Cell Lung Carcinoma	FALSE	FALSE	FALSE	FALSE	FALSE
SIDM00773	HCC2157-BL	Haematopoietic and Lymphoid	Non-Cancerous	FALSE	FALSE	FALSE	FALSE	FALSE
SIDM01123	NCI-H660	Prostate	Prostate Carcinoma	TRUE	TRUE	TRUE	TRUE	FALSE
SIDM00786	HCT-8	Large Intestine	Colorectal Carcinoma	FALSE	FALSE	FALSE	FALSE	FALSE
SIDM00787	DLD-1	Large Intestine	Colorectal Carcinoma	FALSE	FALSE	FALSE	FALSE	FALSE
SIDM00788	HRT-18	Large Intestine	Colorectal Carcinoma	FALSE	FALSE	FALSE	FALSE	FALSE
SIDM00790	NCI-BL2126	Haematopoietic and Lymphoid	Non-Cancerous	FALSE	FALSE	FALSE	FALSE	FALSE
SIDM00800	Hs-294-T	Skin	Melanoma	FALSE	FALSE	FALSE	FALSE	FALSE
SIDM00802	WM-164	Skin	Melanoma	FALSE	FALSE	FALSE	FALSE	FALSE
SIDM00805	HTK-	Bone	Osteosarcoma	FALSE	FALSE	FALSE	FALSE	FALSE
SIDM00811	PLB-985	Haematopoietic and Lymphoid	Acute Myeloid Leukemia	FALSE	FALSE	FALSE	FALSE	FALSE
SIDM00822	COLO-206F	Large Intestine	Colorectal Carcinoma	FALSE	FALSE	FALSE	FALSE	FALSE
SIDM00823	COLO-201	Large Intestine	Colorectal Carcinoma	FALSE	FALSE	FALSE	FALSE	FALSE
SIDM00824	COLO-200	Large Intestine	Non-Cancerous	FALSE	FALSE	FALSE	FALSE	FALSE
SIDM00825	COLO-197	Haematopoietic and Lymphoid	Non-Cancerous	FALSE	FALSE	FALSE	FALSE	FALSE
SIDM00827	MEC-2	Haematopoietic and Lymphoid	Other Blood Carcinomas	FALSE	FALSE	TRUE	TRUE	FALSE
SIDM00830	PEAZ-1	Soft Tissue	Other Solid Carcinomas	FALSE	FALSE	FALSE	FALSE	FALSE
SIDM01070	HCC-366	Lung	Other Solid Carcinomas	TRUE	TRUE	TRUE	TRUE	FALSE
SIDM00838	NCOL-1	Large Intestine	Colorectal Carcinoma	FALSE	FALSE	FALSE	FALSE	FALSE
SIDM00843	TDL-4	Haematopoietic and Lymphoid	Burkitt's Lymphoma	FALSE	FALSE	FALSE	FALSE	FALSE
SIDM00868	HCC1143-BL	Haematopoietic and Lymphoid	Non-Cancerous	FALSE	FALSE	FALSE	FALSE	FALSE
SIDM00869	HCC1187-BL	Haematopoietic and Lymphoid	Non-Cancerous	FALSE	FALSE	FALSE	FALSE	FALSE
SIDM00871	HCC1954-BL	Haematopoietic and Lymphoid	Non-Cancerous	FALSE	FALSE	FALSE	FALSE	FALSE
SIDM00873	HCC1937-BL	Haematopoietic and Lymphoid	Non-Cancerous	FALSE	FALSE	FALSE	FALSE	FALSE
SIDM00876	HCC1599-BL	Haematopoietic and Lymphoid	Non-Cancerous	FALSE	FALSE	FALSE	FALSE	FALSE
SIDM00880	HCC1428-BL	Haematopoietic and Lymphoid	Non-Cancerous	FALSE	FALSE	FALSE	FALSE	FALSE
SIDM00883	HCC1395-BL	Haematopoietic and Lymphoid	Non-Cancerous	FALSE	FALSE	FALSE	FALSE	FALSE
SIDM00851	HuT-78	Haematopoietic and Lymphoid	T-Cell Non-Hodgkin's Lymphoma	FALSE	FALSE	FALSE	FALSE	FALSE
SIDM00862	EB-1	Haematopoietic and Lymphoid	Burkitt's Lymphoma	FALSE	FALSE	FALSE	FALSE	FALSE
SIDM01231	GT3TKB	Lung	Squamous Cell Lung Carcinoma	TRUE	TRUE	TRUE	TRUE	FALSE
SIDM00894	SK-N-BE-2	Peripheral Nervous System	Neuroblastoma	FALSE	FALSE	FALSE	TRUE	FALSE
SIDM00897	SK-BR-3	Breast	Breast Carcinoma	FALSE	FALSE	FALSE	FALSE	FALSE
SIDM00904	Hep-G2	Liver	Hepatocellular Carcinoma	FALSE	FALSE	FALSE	TRUE	FALSE
SIDM00906	C-4-II	Cervix	Cervical Carcinoma	FALSE	FALSE	FALSE	FALSE	FALSE
SIDM00908	COLO-829BL	Haematopoietic and Lymphoid	Non-Cancerous	FALSE	FALSE	FALSE	FALSE	FALSE
SIDM00911	COLO-699	Lung	Other Solid Carcinomas	FALSE	FALSE	FALSE	FALSE	FALSE
SIDM00912	COLO-699N	Lung	Other Solid Carcinomas	FALSE	FALSE	FALSE	FALSE	FALSE
SIDM00913	COLO-738	Soft Tissue	Other Solid Carcinomas	FALSE	FALSE	FALSE	FALSE	FALSE
SIDM00916	RPMI-7932	Skin	Melanoma	FALSE	FALSE	FALSE	FALSE	FALSE
SIDM00972	1205Lu	Skin	Melanoma	FALSE	FALSE	FALSE	FALSE	FALSE
SIDM00977	WM-165-1	Skin	Melanoma	FALSE	FALSE	FALSE	FALSE	FALSE
SIDM00978	WM-293A	Skin	Melanoma	FALSE	FALSE	FALSE	FALSE	FALSE
SIDM00991	PEER	Haematopoietic and Lymphoid	T-Lymphoblastic Leukemia	FALSE	FALSE	FALSE	FALSE	FALSE
SIDM01014	JURL-MK2	Haematopoietic and Lymphoid	Chronic Myelogenous Leukemia	FALSE	FALSE	FALSE	FALSE	FALSE
SIDM01035	KMS-12-PE	Haematopoietic and Lymphoid	Plasma Cell Myeloma	FALSE	FALSE	FALSE	FALSE	FALSE
SIDM01046	EM-3	Haematopoietic and Lymphoid	Chronic Myelogenous Leukemia	FALSE	FALSE	FALSE	FALSE	FALSE
SIDM01022	MONO-MAC-1	Haematopoietic and Lymphoid	Acute Myeloid Leukemia	FALSE	FALSE	TRUE	TRUE	FALSE
SIDM00215	SNU-283	Large Intestine	Colorectal Carcinoma	TRUE	TRUE	TRUE	TRUE	FALSE
SIDM01091	RF-1	Haematopoietic and Lymphoid	B-Cell Non-Hodgkin's Lymphoma	FALSE	FALSE	FALSE	FALSE	FALSE
SIDM01053	EFM-192C	Breast	Breast Carcinoma	FALSE	FALSE	FALSE	FALSE	FALSE
SIDM01054	EFM-192B	Breast	Breast Carcinoma	FALSE	FALSE	FALSE	FALSE	FALSE
SIDM01075	WIL2-S	Haematopoietic and Lymphoid	Non-Cancerous	FALSE	FALSE	FALSE	FALSE	FALSE
SIDM01094	Ramos	Haematopoietic and Lymphoid	Burkitt's Lymphoma	FALSE	FALSE	FALSE	FALSE	FALSE
SIDM01115	PL45	Pancreas	Pancreatic Carcinoma	FALSE	FALSE	FALSE	FALSE	FALSE
SIDM01142	Tera-2	Testis	Other Solid Carcinomas	FALSE	FALSE	FALSE	FALSE	FALSE
SIDM01143	NK-92	Haematopoietic and Lymphoid	Other Blood Carcinomas	FALSE	FALSE	FALSE	FALSE	FALSE
SIDM01152	RERF-LC-MA	Lung	Squamous Cell Lung Carcinoma	FALSE	FALSE	FALSE	FALSE	FALSE
SIDM01153	COLO-818	Skin	Melanoma	FALSE	FALSE	FALSE	FALSE	FALSE
SIDM00400	SC-1	Haematopoietic and Lymphoid	B-Cell Non-Hodgkin's Lymphoma	FALSE	FALSE	TRUE	FALSE	FALSE
SIDM01118	NCI-H740	Lung	Small Cell Lung Carcinoma	TRUE	TRUE	TRUE	TRUE	FALSE
SIDM01166	ACCS	Bladder	Bladder Carcinoma	FALSE	FALSE	FALSE	FALSE	FALSE
SIDM01167	SW579	Thyroid	Thyroid Gland Carcinoma	FALSE	FALSE	FALSE	FALSE	FALSE
SIDM01192	U-138-MG	Central Nervous System	Glioblastoma	FALSE	FALSE	FALSE	FALSE	FALSE
SIDM01195	U-937	Haematopoietic and Lymphoid	Acute Myeloid Leukemia	FALSE	FALSE	FALSE	TRUE	FALSE
SIDM01200	LS-174T	Large Intestine	Colorectal Carcinoma	FALSE	FALSE	FALSE	FALSE	FALSE
SIDM01202	RT112-84	Bladder	Bladder Carcinoma	FALSE	FALSE	FALSE	FALSE	FALSE
SIDM01204	COR-L23-R	Lung	Non-Small Cell Lung Carcinoma	FALSE	FALSE	FALSE	FALSE	FALSE
SIDM01207	NC-37	Haematopoietic and Lymphoid	Burkitt's Lymphoma	FALSE	FALSE	FALSE	FALSE	FALSE
SIDM01208	HEp-2	Cervix	Cervical Carcinoma	FALSE	FALSE	FALSE	FALSE	FALSE
SIDM01211	A2780ADR	Ovary	Ovarian Carcinoma	FALSE	FALSE	FALSE	FALSE	FALSE
SIDM01212	A2780cis	Ovary	Ovarian Carcinoma	FALSE	FALSE	FALSE	FALSE	FALSE
SIDM01213	HX	Soft Tissue	Other Solid Carcinomas	FALSE	FALSE	FALSE	FALSE	FALSE
SIDM01214	HP	Soft Tissue	Other Solid Carcinomas	FALSE	FALSE	FALSE	FALSE	FALSE
SIDM01215	Hey-A8	Ovary	Ovarian Carcinoma	FALSE	FALSE	FALSE	FALSE	FALSE
SIDM01216	Hey-C2	Ovary	Ovarian Carcinoma	FALSE	FALSE	FALSE	FALSE	FALSE
SIDM01221	JKT-beta-del	Haematopoietic and Lymphoid	T-Lymphoblastic Leukemia	FALSE	FALSE	FALSE	FALSE	FALSE
SIDM01222	MDA-MB-435S	Skin	Melanoma	FALSE	FALSE	FALSE	FALSE	FALSE
SIDM01223	I-2-1	Haematopoietic and Lymphoid	T-Lymphoblastic Leukemia	FALSE	FALSE	FALSE	FALSE	FALSE
SIDM01224	I-9-2	Haematopoietic and Lymphoid	T-Lymphoblastic Leukemia	FALSE	FALSE	TRUE	TRUE	FALSE
SIDM01225	MES-SADx-5	Uterus	Other Solid Carcinomas	FALSE	FALSE	FALSE	FALSE	FALSE
SIDM01227	NAMALWA-PNT	Haematopoietic and Lymphoid	Burkitt's Lymphoma	FALSE	FALSE	FALSE	FALSE	FALSE
SIDM01230	LAMA-87	Haematopoietic and Lymphoid	Chronic Myelogenous Leukemia	FALSE	FALSE	FALSE	FALSE	FALSE
SIDM01232	BE2-C	Peripheral Nervous System	Neuroblastoma	FALSE	FALSE	FALSE	FALSE	FALSE
SIDM01209	HeLaSF	Cervix	Cervical Carcinoma	FALSE	FALSE	TRUE	TRUE	FALSE
SIDM01234	RWPE-2	Prostate	Non-Cancerous	FALSE	FALSE	FALSE	FALSE	FALSE
SIDM01235	CMK11-5	Haematopoietic and Lymphoid	Acute Myeloid Leukemia	FALSE	FALSE	FALSE	FALSE	FALSE
SIDM01238	ST	Haematopoietic and Lymphoid	B-Lymphoblastic Leukemia	FALSE	FALSE	FALSE	FALSE	FALSE
SIDM01239	MES-SA-MX2	Uterus	Other Solid Carcinomas	FALSE	FALSE	FALSE	FALSE	FALSE
SIDM01241	HEC-1-B	Endometrium	Endometrial Carcinoma	FALSE	FALSE	FALSE	FALSE	FALSE
SIDM01243	A3	Haematopoietic and Lymphoid	T-Lymphoblastic Leukemia	FALSE	FALSE	FALSE	FALSE	FALSE
SIDM01244	Jurkat-Clone-E61	Haematopoietic and Lymphoid	T-Lymphoblastic Leukemia	FALSE	FALSE	FALSE	FALSE	FALSE
SIDM01249	AGR-ON	Haematopoietic and Lymphoid	T-Lymphoblastic Leukemia	FALSE	FALSE	FALSE	FALSE	FALSE
SIDM01250	CEMC2	Haematopoietic and Lymphoid	T-Lymphoblastic Leukemia	FALSE	FALSE	FALSE	FALSE	FALSE
SIDM01252	GA-10-Clone-4	Haematopoietic and Lymphoid	Burkitt's Lymphoma	FALSE	FALSE	TRUE	TRUE	FALSE
SIDM01253	RKO-E6	Large Intestine	Colorectal Carcinoma	FALSE	FALSE	FALSE	FALSE	FALSE
SIDM01255	GA-10 (Clone 20)	Haematopoietic and Lymphoid	Burkitt's Lymphoma	FALSE	FALSE	FALSE	FALSE	FALSE
SIDM01256	CEMC1	Haematopoietic and Lymphoid	T-Lymphoblastic Leukemia	FALSE	FALSE	FALSE	FALSE	FALSE
SIDM00984	BONNA-12	Haematopoietic and Lymphoid	Other Blood Carcinomas	TRUE	TRUE	TRUE	TRUE	FALSE
SIDM01258	RWPE2-W99	Prostate	Non-Cancerous	FALSE	FALSE	TRUE	TRUE	FALSE
SIDM01260	YMB-1	Breast	Breast Carcinoma	FALSE	FALSE	FALSE	FALSE	FALSE
SIDM01262	2B8	Haematopoietic and Lymphoid	Burkitt's Lymphoma	FALSE	FALSE	FALSE	FALSE	FALSE
SIDM01264	MM1R	Haematopoietic and Lymphoid	Plasma Cell Myeloma	FALSE	FALSE	FALSE	FALSE	FALSE
SIDM00024	UE6E7T-3	Bone	Non-Cancerous	TRUE	TRUE	TRUE	FALSE	FALSE
SIDM00067	HCE-7	Esophagus	Esophageal Squamous Cell Carcinoma	TRUE	TRUE	TRUE	TRUE	FALSE
SIDM00167	SNU-1214	Head and Neck	Head and Neck Carcinoma	FALSE	FALSE	FALSE	FALSE	FALSE
SIDM00226	IMR-32	Peripheral Nervous System	Neuroblastoma	FALSE	FALSE	FALSE	TRUE	FALSE
SIDM00452	PA-TU-8988S	Pancreas	Pancreatic Carcinoma	FALSE	FALSE	FALSE	FALSE	FALSE
SIDM00497	SNU-503	Large Intestine	Colorectal Carcinoma	FALSE	FALSE	FALSE	FALSE	FALSE
SIDM00682	LN-Z308	Central Nervous System	Low Grade Glioma	FALSE	FALSE	FALSE	FALSE	FALSE
SIDM00780	SNU-C2A	Large Intestine	Colorectal Carcinoma	FALSE	FALSE	FALSE	FALSE	FALSE
SIDM00804	143B	Bone	Osteosarcoma	FALSE	FALSE	FALSE	FALSE	FALSE
SIDM00840	SW480	Large Intestine	Colorectal Carcinoma	FALSE	FALSE	FALSE	TRUE	FALSE
SIDM00891	Caco-2	Large Intestine	Colorectal Carcinoma	FALSE	FALSE	FALSE	FALSE	FALSE
SIDM00914	HCMB	Skin	Melanoma	FALSE	FALSE	FALSE	FALSE	FALSE
SIDM00979	WM-266-4	Skin	Melanoma	FALSE	FALSE	TRUE	TRUE	FALSE
SIDM01065	IGR-39	Skin	Melanoma	FALSE	FALSE	FALSE	TRUE	FALSE
SIDM01236	SH-SY5Y	Peripheral Nervous System	Neuroblastoma	FALSE	FALSE	FALSE	FALSE	FALSE
SIDM00655	NCCIT	Testis	Other Solid Carcinomas	TRUE	TRUE	TRUE	TRUE	FALSE
SIDM00376	MHH-CALL-4	Haematopoietic and Lymphoid	B-Lymphoblastic Leukemia	TRUE	TRUE	TRUE	TRUE	FALSE
SIDM00001	MEC-1	Haematopoietic and Lymphoid	Other Blood Carcinomas	FALSE	FALSE	TRUE	TRUE	TRUE
SIDM00002	NBsusSR	Peripheral Nervous System	Neuroblastoma	TRUE	TRUE	TRUE	TRUE	TRUE
SIDM00003	M14	Skin	Melanoma	TRUE	TRUE	TRUE	TRUE	TRUE
SIDM00005	MDA-MB-134-VI	Breast	Breast Carcinoma	FALSE	FALSE	TRUE	TRUE	TRUE
SIDM00006	MCC26	Skin	Other Solid Carcinomas	TRUE	FALSE	TRUE	FALSE	TRUE
SIDM00007	MCC13	Skin	Other Solid Carcinomas	TRUE	FALSE	TRUE	FALSE	TRUE
SIDM00008	MCAS	Ovary	Ovarian Carcinoma	TRUE	FALSE	FALSE	FALSE	TRUE
SIDM00009	MC-1010	Haematopoietic and Lymphoid	Acute Myeloid Leukemia	TRUE	FALSE	TRUE	FALSE	TRUE
SIDM00014	LIM1215	Large Intestine	Colorectal Carcinoma	TRUE	FALSE	TRUE	FALSE	TRUE
SIDM00015	KYSE-30	Esophagus	Esophageal Squamous Cell Carcinoma	TRUE	FALSE	FALSE	FALSE	TRUE
SIDM00017	NCI-H2286	Lung	Squamous Cell Lung Carcinoma	FALSE	TRUE	TRUE	FALSE	TRUE
SIDM00018	K052	Haematopoietic and Lymphoid	Acute Myeloid Leukemia	FALSE	FALSE	TRUE	TRUE	TRUE
SIDM00023	TE-12	Esophagus	Esophageal Squamous Cell Carcinoma	TRUE	TRUE	TRUE	TRUE	TRUE
SIDM00025	UDSCC2	Head and Neck	Head and Neck Carcinoma	TRUE	FALSE	TRUE	FALSE	TRUE
SIDM00026	TASK1	Central Nervous System	Other Solid Carcinomas	TRUE	TRUE	TRUE	TRUE	TRUE
SIDM00027	SK-NEP-1	Kidney	Kidney Carcinoma	TRUE	TRUE	TRUE	TRUE	TRUE
SIDM00029	SCLC-21H	Lung	Small Cell Lung Carcinoma	FALSE	FALSE	FALSE	FALSE	TRUE
SIDM00030	Sci-1	Haematopoietic and Lymphoid	B-Cell Non-Hodgkin's Lymphoma	TRUE	TRUE	TRUE	TRUE	TRUE
SIDM00032	SCaBER	Bladder	Bladder Carcinoma	TRUE	TRUE	TRUE	TRUE	TRUE
SIDM00033	Sarc9371	Bone	Osteosarcoma	TRUE	FALSE	TRUE	FALSE	TRUE
SIDM00035	S-117	Thyroid	Thyroid Gland Carcinoma	TRUE	TRUE	TRUE	TRUE	TRUE
SIDM00036	OUMS-23	Large Intestine	Colorectal Carcinoma	TRUE	FALSE	FALSE	FALSE	TRUE
SIDM00037	Ishikawa(Heraklio)02ER-	Endometrium	Endometrial Carcinoma	TRUE	TRUE	TRUE	FALSE	TRUE
SIDM00039	IOSE-75-16SV40	Ovary	Ovarian Carcinoma	TRUE	TRUE	TRUE	TRUE	TRUE
SIDM00040	TMK-1	Stomach	Gastric Carcinoma	TRUE	TRUE	TRUE	FALSE	TRUE
SIDM00041	STS-0421	Stomach	Gastric Carcinoma	TRUE	TRUE	TRUE	FALSE	TRUE
SIDM00042	PL4	Pancreas	Pancreatic Carcinoma	TRUE	TRUE	TRUE	TRUE	TRUE
SIDM00043	PCI-4B	Head and Neck	Head and Neck Carcinoma	TRUE	TRUE	TRUE	TRUE	TRUE
SIDM00044	PCI-30	Head and Neck	Head and Neck Carcinoma	TRUE	TRUE	TRUE	TRUE	TRUE
SIDM00045	HSC-39	Stomach	Gastric Carcinoma	TRUE	TRUE	TRUE	TRUE	TRUE
SIDM00046	H3255	Lung	Lung Adenocarcinoma	TRUE	TRUE	TRUE	TRUE	TRUE
SIDM00047	EMC-BAC-2	Lung	Non-Small Cell Lung Carcinoma	TRUE	TRUE	TRUE	TRUE	TRUE
SIDM00048	EMC-BAC-1	Lung	Non-Small Cell Lung Carcinoma	TRUE	TRUE	TRUE	TRUE	TRUE
SIDM00049	DiFi	Large Intestine	Colorectal Carcinoma	TRUE	TRUE	TRUE	TRUE	TRUE
SIDM00051	CHSA0011	Bone	Chondrosarcoma	TRUE	TRUE	TRUE	FALSE	TRUE
SIDM00052	HCE-4	Esophagus	Esophageal Squamous Cell Carcinoma	TRUE	TRUE	TRUE	TRUE	TRUE
SIDM00053	MZ1-PC	Pancreas	Pancreatic Carcinoma	TRUE	TRUE	TRUE	TRUE	TRUE
SIDM00054	PL18	Pancreas	Pancreatic Carcinoma	TRUE	TRUE	TRUE	TRUE	TRUE
SIDM00055	201T	Lung	Lung Adenocarcinoma	TRUE	TRUE	TRUE	TRUE	TRUE
SIDM00056	K5	Thyroid	Thyroid Gland Carcinoma	TRUE	TRUE	TRUE	TRUE	TRUE
SIDM00057	ACN	Peripheral Nervous System	Neuroblastoma	TRUE	TRUE	TRUE	TRUE	TRUE
SIDM00059	IOSE-523(-)	Ovary	Ovarian Carcinoma	TRUE	TRUE	TRUE	TRUE	TRUE
SIDM00060	IOSE-397	Ovary	Ovarian Carcinoma	TRUE	TRUE	TRUE	TRUE	TRUE
SIDM00061	IOSE-364(-)	Ovary	Ovarian Carcinoma	TRUE	TRUE	TRUE	TRUE	TRUE
SIDM00064	HLE	Liver	Hepatocellular Carcinoma	TRUE	TRUE	TRUE	TRUE	TRUE
SIDM00068	Geo	Large Intestine	Colorectal Carcinoma	TRUE	FALSE	TRUE	FALSE	TRUE
SIDM00069	ECC4	Large Intestine	Colorectal Carcinoma	FALSE	FALSE	TRUE	TRUE	TRUE
SIDM00070	CRO-AP3	Haematopoietic and Lymphoid	B-Cell Non-Hodgkin's Lymphoma	TRUE	FALSE	TRUE	FALSE	TRUE
SIDM00073	BOKU	Cervix	Cervical Carcinoma	FALSE	TRUE	TRUE	TRUE	TRUE
SIDM00074	BL-70	Haematopoietic and Lymphoid	Burkitt's Lymphoma	TRUE	FALSE	FALSE	FALSE	TRUE
SIDM00077	BICR10	Head and Neck	Oral Cavity Carcinoma	TRUE	TRUE	TRUE	TRUE	TRUE
SIDM00078	BICR31	Head and Neck	Oral Cavity Carcinoma	TRUE	TRUE	TRUE	TRUE	TRUE
SIDM00079	SK-OV-3	Ovary	Ovarian Carcinoma	TRUE	TRUE	TRUE	TRUE	TRUE
SIDM00080	SK-MEL-5	Skin	Melanoma	TRUE	TRUE	TRUE	TRUE	TRUE
SIDM00081	SK-MEL-28	Skin	Melanoma	TRUE	TRUE	TRUE	TRUE	TRUE
SIDM00082	SK-MEL-2	Skin	Melanoma	TRUE	TRUE	TRUE	TRUE	TRUE
SIDM00083	SF539	Central Nervous System	Glioblastoma	TRUE	TRUE	TRUE	TRUE	TRUE
SIDM00084	SF295	Central Nervous System	Glioblastoma	TRUE	TRUE	TRUE	TRUE	TRUE
SIDM00085	SF268	Central Nervous System	Low Grade Glioma	TRUE	TRUE	TRUE	TRUE	TRUE
SIDM00086	RXF393	Kidney	Kidney Carcinoma	TRUE	TRUE	TRUE	TRUE	TRUE
SIDM00087	RPMI-8226	Haematopoietic and Lymphoid	Plasma Cell Myeloma	TRUE	TRUE	TRUE	TRUE	TRUE
SIDM00088	PC-3	Prostate	Prostate Carcinoma	TRUE	TRUE	TRUE	TRUE	TRUE
SIDM00090	OVCAR-8	Ovary	Ovarian Carcinoma	TRUE	TRUE	TRUE	TRUE	TRUE
SIDM00091	OVCAR-5	Ovary	Ovarian Carcinoma	TRUE	TRUE	TRUE	TRUE	TRUE
SIDM00092	OVCAR-4	Ovary	Ovarian Carcinoma	TRUE	TRUE	TRUE	TRUE	TRUE
SIDM00094	SN12C	Kidney	Kidney Carcinoma	TRUE	TRUE	TRUE	TRUE	TRUE
SIDM00095	SNB75	Central Nervous System	Glioblastoma	TRUE	TRUE	TRUE	TRUE	TRUE
SIDM00096	SR	Haematopoietic and Lymphoid	Other Blood Carcinomas	TRUE	TRUE	TRUE	TRUE	TRUE
SIDM00097	T47D	Breast	Breast Carcinoma	TRUE	TRUE	TRUE	TRUE	TRUE
SIDM00098	NCI-H2731	Lung	Mesothelioma	TRUE	TRUE	TRUE	TRUE	TRUE
SIDM00099	NCI-H2722	Lung	Mesothelioma	TRUE	TRUE	TRUE	TRUE	TRUE
SIDM00100	NCI-H2595	Lung	Mesothelioma	TRUE	TRUE	TRUE	TRUE	TRUE
SIDM00101	NCI-H2591	Lung	Mesothelioma	TRUE	TRUE	TRUE	TRUE	TRUE
SIDM00102	NCI-H2461	Lung	Mesothelioma	TRUE	TRUE	TRUE	TRUE	TRUE
SIDM00103	NCI-H2373	Lung	Mesothelioma	TRUE	TRUE	TRUE	TRUE	TRUE
SIDM00104	NCI-H2369	Lung	Mesothelioma	TRUE	TRUE	TRUE	TRUE	TRUE
SIDM00105	OVCAR-3	Ovary	Ovarian Carcinoma	TRUE	TRUE	TRUE	TRUE	TRUE
SIDM00107	UACC-62	Skin	Melanoma	TRUE	TRUE	TRUE	TRUE	TRUE
SIDM00108	UACC-257	Skin	Melanoma	TRUE	TRUE	TRUE	TRUE	TRUE
SIDM00111	U251	Central Nervous System	Low Grade Glioma	TRUE	TRUE	TRUE	TRUE	TRUE
SIDM00112	U031	Kidney	Kidney Carcinoma	TRUE	TRUE	TRUE	TRUE	TRUE
SIDM00113	TK10	Kidney	Kidney Carcinoma	TRUE	TRUE	TRUE	TRUE	TRUE
SIDM00114	NCI-H513	Lung	Other Solid Carcinomas	TRUE	TRUE	TRUE	TRUE	TRUE
SIDM00115	PCI-6A	Head and Neck	Head and Neck Carcinoma	TRUE	TRUE	TRUE	TRUE	TRUE
SIDM00116	NCI-H522	Lung	Lung Adenocarcinoma	TRUE	TRUE	TRUE	TRUE	TRUE
SIDM00117	NCI-H322M	Lung	Lung Adenocarcinoma	TRUE	TRUE	TRUE	TRUE	TRUE
SIDM00118	HCC2998	Large Intestine	Colorectal Carcinoma	TRUE	TRUE	TRUE	TRUE	TRUE
SIDM00120	DU-145	Prostate	Prostate Carcinoma	TRUE	TRUE	TRUE	TRUE	TRUE
SIDM00121	CCRF-CEM	Haematopoietic and Lymphoid	T-Lymphoblastic Leukemia	TRUE	TRUE	TRUE	TRUE	TRUE
SIDM00122	BT-549	Breast	Breast Carcinoma	TRUE	TRUE	TRUE	TRUE	TRUE
SIDM00123	ACHN	Kidney	Kidney Carcinoma	TRUE	TRUE	TRUE	TRUE	TRUE
SIDM00124	A498	Kidney	Kidney Carcinoma	TRUE	TRUE	TRUE	TRUE	TRUE
SIDM00125	786-0	Kidney	Kidney Carcinoma	TRUE	TRUE	TRUE	TRUE	TRUE
SIDM00126	K2	Skin	Melanoma	TRUE	TRUE	TRUE	FALSE	TRUE
SIDM00127	JHU-022	Head and Neck	Oral Cavity Carcinoma	TRUE	TRUE	TRUE	TRUE	TRUE
SIDM00128	JHU-011	Head and Neck	Head and Neck Carcinoma	TRUE	TRUE	TRUE	TRUE	TRUE
SIDM00129	G-MEL	Skin	Melanoma	TRUE	TRUE	TRUE	TRUE	TRUE
SIDM00130	CFPAC-1	Pancreas	Pancreatic Carcinoma	TRUE	TRUE	TRUE	TRUE	TRUE
SIDM00131	CCF-STTG1	Central Nervous System	Low Grade Glioma	TRUE	TRUE	TRUE	TRUE	TRUE
SIDM00132	BxPC-3	Pancreas	Pancreatic Carcinoma	TRUE	TRUE	TRUE	TRUE	TRUE
SIDM00133	HOP-62	Lung	Lung Adenocarcinoma	TRUE	TRUE	TRUE	FALSE	TRUE
SIDM00134	HOP-92	Lung	Non-Small Cell Lung Carcinoma	TRUE	TRUE	TRUE	TRUE	TRUE
SIDM00135	Hs-578-T	Breast	Breast Carcinoma	TRUE	TRUE	TRUE	TRUE	TRUE
SIDM00136	HT-29	Large Intestine	Colorectal Carcinoma	TRUE	TRUE	TRUE	TRUE	TRUE
SIDM00137	NCI-H3122	Lung	Lung Adenocarcinoma	TRUE	TRUE	TRUE	TRUE	TRUE
SIDM00138	NCI-H23	Lung	Lung Adenocarcinoma	TRUE	TRUE	TRUE	TRUE	TRUE
SIDM00139	NCI-H226	Lung	Mesothelioma	TRUE	TRUE	TRUE	TRUE	TRUE
SIDM00140	COLO-792	Skin	Melanoma	TRUE	TRUE	TRUE	TRUE	TRUE
SIDM00142	COLO-684	Endometrium	Endometrial Carcinoma	TRUE	TRUE	TRUE	TRUE	TRUE
SIDM00143	COLO-668	Lung	Small Cell Lung Carcinoma	TRUE	TRUE	TRUE	TRUE	TRUE
SIDM00144	NCI-H460	Lung	Non-Small Cell Lung Carcinoma	TRUE	TRUE	FALSE	FALSE	TRUE
SIDM00145	MOLT-4	Haematopoietic and Lymphoid	T-Lymphoblastic Leukemia	TRUE	TRUE	TRUE	TRUE	TRUE
SIDM00146	MDA-MB-231	Breast	Breast Carcinoma	TRUE	TRUE	TRUE	TRUE	TRUE
SIDM00148	MCF7	Breast	Breast Carcinoma	TRUE	TRUE	TRUE	TRUE	TRUE
SIDM00149	LOXIMVI	Skin	Melanoma	TRUE	TRUE	TRUE	TRUE	TRUE
SIDM00150	KM12	Large Intestine	Colorectal Carcinoma	TRUE	TRUE	TRUE	TRUE	TRUE
SIDM00151	IGROV-1	Ovary	Ovarian Carcinoma	TRUE	TRUE	TRUE	TRUE	TRUE
SIDM00154	NCI-H2795	Lung	Mesothelioma	TRUE	TRUE	TRUE	TRUE	TRUE
SIDM00155	PCI-38	Head and Neck	Head and Neck Carcinoma	TRUE	TRUE	TRUE	TRUE	TRUE
SIDM00156	NB7	Peripheral Nervous System	Neuroblastoma	TRUE	TRUE	TRUE	TRUE	TRUE
SIDM00157	KP-N-YS	Peripheral Nervous System	Neuroblastoma	TRUE	TRUE	TRUE	TRUE	TRUE
SIDM00172	BB30-HNC	Head and Neck	Head and Neck Carcinoma	TRUE	TRUE	TRUE	TRUE	TRUE
SIDM00174	BB49-HNC	Head and Neck	Head and Neck Carcinoma	TRUE	TRUE	TRUE	TRUE	TRUE
SIDM00175	CP50-MEL-B	Skin	Melanoma	TRUE	TRUE	TRUE	TRUE	TRUE
SIDM00176	CHSA8926	Bone	Chondrosarcoma	TRUE	TRUE	TRUE	TRUE	TRUE
SIDM00179	MZ2-MEL	Skin	Melanoma	TRUE	TRUE	TRUE	TRUE	TRUE
SIDM00180	LB996-RCC	Kidney	Kidney Carcinoma	TRUE	TRUE	TRUE	TRUE	TRUE
SIDM00181	LB831-BLC	Bladder	Bladder Carcinoma	TRUE	TRUE	TRUE	TRUE	TRUE
SIDM00182	LB771-HNC	Head and Neck	Head and Neck Carcinoma	TRUE	TRUE	TRUE	TRUE	TRUE
SIDM00183	LB647-SCLC	Lung	Small Cell Lung Carcinoma	TRUE	TRUE	TRUE	TRUE	TRUE
SIDM00184	LB373-MEL-D	Skin	Melanoma	TRUE	TRUE	TRUE	TRUE	TRUE
SIDM00185	LB2518-MEL	Skin	Melanoma	TRUE	TRUE	TRUE	TRUE	TRUE
SIDM00186	LB2241-RCC	Kidney	Kidney Carcinoma	TRUE	TRUE	TRUE	TRUE	TRUE
SIDM00187	LB1047-RCC	Kidney	Kidney Carcinoma	TRUE	TRUE	TRUE	TRUE	TRUE
SIDM00188	HA7-RCC	Kidney	Kidney Carcinoma	TRUE	TRUE	TRUE	TRUE	TRUE
SIDM00189	CP67-MEL	Skin	Melanoma	TRUE	TRUE	TRUE	TRUE	TRUE
SIDM00190	CP66-MEL	Skin	Melanoma	TRUE	TRUE	TRUE	TRUE	TRUE
SIDM00191	BB65-RCC	Kidney	Kidney Carcinoma	TRUE	TRUE	TRUE	TRUE	TRUE
SIDM00193	SNU-81	Large Intestine	Colorectal Carcinoma	TRUE	TRUE	TRUE	TRUE	TRUE
SIDM00194	SNU-61	Large Intestine	Colorectal Carcinoma	TRUE	TRUE	TRUE	TRUE	TRUE
SIDM00195	EW-24	Bone	Ewing's Sarcoma	TRUE	TRUE	TRUE	TRUE	TRUE
SIDM00196	EW-22	Bone	Ewing's Sarcoma	TRUE	TRUE	TRUE	TRUE	TRUE
SIDM00197	EW-18	Bone	Ewing's Sarcoma	TRUE	TRUE	TRUE	TRUE	TRUE
SIDM00198	EW-16	Bone	Ewing's Sarcoma	TRUE	TRUE	TRUE	TRUE	TRUE
SIDM00199	CS1	Bone	Chondrosarcoma	TRUE	TRUE	TRUE	TRUE	TRUE
SIDM00200	EW-12	Bone	Ewing's Sarcoma	TRUE	TRUE	TRUE	TRUE	TRUE
SIDM00201	EW-7	Bone	Ewing's Sarcoma	TRUE	TRUE	TRUE	TRUE	TRUE
SIDM00202	EW-3	Bone	Ewing's Sarcoma	TRUE	TRUE	TRUE	TRUE	TRUE
SIDM00203	EW-11	Bone	Ewing's Sarcoma	TRUE	TRUE	TRUE	TRUE	TRUE
SIDM00205	EW-1	Bone	Ewing's Sarcoma	TRUE	TRUE	TRUE	TRUE	TRUE
SIDM00206	D-566MG	Central Nervous System	Glioblastoma	TRUE	TRUE	TRUE	TRUE	TRUE
SIDM00207	D-542MG	Central Nervous System	Glioblastoma	TRUE	TRUE	TRUE	TRUE	TRUE
SIDM00208	D-502MG	Central Nervous System	Glioblastoma	TRUE	TRUE	TRUE	TRUE	TRUE
SIDM00209	D-423MG	Central Nervous System	Glioblastoma	TRUE	TRUE	TRUE	TRUE	TRUE
SIDM00210	A2780	Ovary	Ovarian Carcinoma	TRUE	TRUE	TRUE	TRUE	TRUE
SIDM00211	ALL-PO	Haematopoietic and Lymphoid	B-Lymphoblastic Leukemia	TRUE	TRUE	TRUE	TRUE	TRUE
SIDM00212	CAS-1	Central Nervous System	Glioblastoma	TRUE	TRUE	TRUE	TRUE	TRUE
SIDM00213	FTC-133	Thyroid	Thyroid Gland Carcinoma	TRUE	TRUE	TRUE	TRUE	TRUE
SIDM00214	SNU-407	Large Intestine	Colorectal Carcinoma	TRUE	TRUE	TRUE	TRUE	TRUE
SIDM00216	SNU-175	Large Intestine	Colorectal Carcinoma	TRUE	TRUE	TRUE	TRUE	TRUE
SIDM00217	SNU-1040	Large Intestine	Colorectal Carcinoma	TRUE	TRUE	TRUE	TRUE	TRUE
SIDM00218	RO82-W-1	Thyroid	Thyroid Gland Carcinoma	TRUE	TRUE	TRUE	TRUE	TRUE
SIDM00220	OC-314	Ovary	Ovarian Carcinoma	TRUE	TRUE	TRUE	TRUE	TRUE
SIDM00222	MPP-89	Lung	Mesothelioma	TRUE	TRUE	TRUE	TRUE	TRUE
SIDM00223	IST-SL1	Lung	Small Cell Lung Carcinoma	TRUE	TRUE	TRUE	TRUE	TRUE
SIDM00224	IST-MES1	Lung	Mesothelioma	TRUE	TRUE	TRUE	TRUE	TRUE
SIDM00225	IST-MEL1	Skin	Melanoma	TRUE	TRUE	TRUE	TRUE	TRUE
SIDM00227	GI-ME-N	Peripheral Nervous System	Neuroblastoma	TRUE	TRUE	TRUE	TRUE	TRUE
SIDM00230	IST-SL2	Lung	Small Cell Lung Carcinoma	TRUE	TRUE	TRUE	TRUE	TRUE
SIDM00231	NCC010	Kidney	Kidney Carcinoma	TRUE	TRUE	TRUE	TRUE	TRUE
SIDM00232	NCC021	Kidney	Kidney Carcinoma	TRUE	TRUE	TRUE	TRUE	TRUE
SIDM00233	ATN-1	Haematopoietic and Lymphoid	T-Lymphoblastic Leukemia	TRUE	TRUE	TRUE	TRUE	TRUE
SIDM00234	TC-YIK	Cervix	Other Solid Carcinomas	TRUE	TRUE	TRUE	TRUE	TRUE
SIDM00235	RCC10RGB	Kidney	Kidney Carcinoma	TRUE	TRUE	TRUE	TRUE	TRUE
SIDM00237	PC-14	Lung	Lung Adenocarcinoma	TRUE	TRUE	TRUE	TRUE	TRUE
SIDM00238	OVK-18	Ovary	Ovarian Carcinoma	TRUE	TRUE	TRUE	TRUE	TRUE
SIDM00239	OS-RC-2	Kidney	Kidney Carcinoma	TRUE	TRUE	TRUE	TRUE	TRUE
SIDM00240	OMC-1	Cervix	Cervical Carcinoma	TRUE	TRUE	TRUE	TRUE	TRUE
SIDM00241	OCUB-M	Breast	Breast Carcinoma	TRUE	TRUE	TRUE	TRUE	TRUE
SIDM00242	NOS-1	Bone	Osteosarcoma	TRUE	TRUE	TRUE	TRUE	TRUE
SIDM00243	NEC8	Testis	Other Solid Carcinomas	TRUE	TRUE	TRUE	TRUE	TRUE
SIDM00244	NB69	Peripheral Nervous System	Neuroblastoma	TRUE	TRUE	TRUE	TRUE	TRUE
SIDM00245	MS-1	Lung	Small Cell Lung Carcinoma	TRUE	TRUE	TRUE	TRUE	TRUE
SIDM00247	MKN45	Stomach	Gastric Carcinoma	TRUE	TRUE	TRUE	TRUE	TRUE
SIDM00249	TE-15	Esophagus	Esophageal Squamous Cell Carcinoma	TRUE	TRUE	TRUE	TRUE	TRUE
SIDM00250	TE-4	Esophagus	Esophageal Squamous Cell Carcinoma	TRUE	TRUE	TRUE	TRUE	TRUE
SIDM00251	TGBC11TKB	Stomach	Gastric Carcinoma	TRUE	TRUE	TRUE	TRUE	TRUE
SIDM00252	TGBC1TKB	Biliary Tract	Biliary Tract Carcinoma	TRUE	TRUE	TRUE	TRUE	TRUE
SIDM00253	NB6	Peripheral Nervous System	Neuroblastoma	TRUE	TRUE	TRUE	TRUE	TRUE
SIDM00254	NB5	Peripheral Nervous System	Neuroblastoma	TRUE	TRUE	TRUE	TRUE	TRUE
SIDM00255	NB17	Peripheral Nervous System	Neuroblastoma	TRUE	TRUE	TRUE	TRUE	TRUE
SIDM00256	NB14	Peripheral Nervous System	Neuroblastoma	TRUE	TRUE	TRUE	TRUE	TRUE
SIDM00257	NB13	Peripheral Nervous System	Neuroblastoma	TRUE	TRUE	TRUE	TRUE	TRUE
SIDM00258	NB12	Peripheral Nervous System	Neuroblastoma	TRUE	TRUE	TRUE	TRUE	TRUE
SIDM00259	NB10	Peripheral Nervous System	Neuroblastoma	TRUE	TRUE	TRUE	TRUE	TRUE
SIDM00260	MKN28	Stomach	Gastric Carcinoma	TRUE	TRUE	TRUE	TRUE	TRUE
SIDM00261	ES8	Bone	Ewing's Sarcoma	TRUE	TRUE	TRUE	TRUE	TRUE
SIDM00262	ES6	Bone	Ewing's Sarcoma	TRUE	TRUE	TRUE	TRUE	TRUE
SIDM00263	ES5	Bone	Ewing's Sarcoma	TRUE	TRUE	TRUE	TRUE	TRUE
SIDM00264	ES4	Bone	Ewing's Sarcoma	TRUE	TRUE	TRUE	TRUE	TRUE
SIDM00265	ES3	Bone	Ewing's Sarcoma	TRUE	TRUE	TRUE	TRUE	TRUE
SIDM00266	ES1	Bone	Ewing's Sarcoma	TRUE	TRUE	TRUE	TRUE	TRUE
SIDM00267	TGBC24TKB	Biliary Tract	Biliary Tract Carcinoma	TRUE	TRUE	TRUE	TRUE	TRUE
SIDM00269	ES7	Bone	Ewing's Sarcoma	TRUE	TRUE	TRUE	TRUE	TRUE
SIDM00270	PCI-15A	Head and Neck	Head and Neck Carcinoma	TRUE	TRUE	TRUE	TRUE	TRUE
SIDM00271	MKN1	Stomach	Gastric Carcinoma	TRUE	TRUE	TRUE	TRUE	TRUE
SIDM00272	MDA-MB-453	Breast	Breast Carcinoma	TRUE	TRUE	TRUE	TRUE	TRUE
SIDM00273	GI-1	Central Nervous System	Glioblastoma	TRUE	TRUE	TRUE	TRUE	TRUE
SIDM00274	GCIY	Stomach	Gastric Carcinoma	TRUE	TRUE	TRUE	TRUE	TRUE
SIDM00276	ETK-1	Biliary Tract	Biliary Tract Carcinoma	TRUE	TRUE	TRUE	TRUE	TRUE
SIDM00277	EoL-1-cell	Haematopoietic and Lymphoid	Acute Myeloid Leukemia	TRUE	TRUE	TRUE	TRUE	TRUE
SIDM00278	EC-GI-10	Esophagus	Esophageal Squamous Cell Carcinoma	TRUE	TRUE	TRUE	TRUE	TRUE
SIDM00279	ECC12	Stomach	Gastric Carcinoma	TRUE	TRUE	TRUE	TRUE	TRUE
SIDM00280	ECC10	Stomach	Gastric Carcinoma	TRUE	TRUE	TRUE	TRUE	TRUE
SIDM00281	DJM-1	Skin	Other Solid Carcinomas	TRUE	TRUE	TRUE	TRUE	TRUE
SIDM00282	CW-2	Large Intestine	Colorectal Carcinoma	TRUE	TRUE	TRUE	TRUE	TRUE
SIDM00283	CTB-1	Haematopoietic and Lymphoid	B-Cell Non-Hodgkin's Lymphoma	TRUE	TRUE	TRUE	TRUE	TRUE
SIDM00284	COLO-679	Skin	Melanoma	TRUE	TRUE	TRUE	TRUE	TRUE
SIDM00285	CHP-134	Peripheral Nervous System	Neuroblastoma	TRUE	TRUE	TRUE	TRUE	TRUE
SIDM00286	CHP-126	Peripheral Nervous System	Neuroblastoma	TRUE	TRUE	TRUE	TRUE	TRUE
SIDM00287	BALL-1	Haematopoietic and Lymphoid	B-Lymphoblastic Leukemia	TRUE	TRUE	TRUE	TRUE	TRUE
SIDM00289	HAL-01	Haematopoietic and Lymphoid	B-Lymphoblastic Leukemia	TRUE	TRUE	TRUE	TRUE	TRUE
SIDM00290	HGC-27	Stomach	Gastric Carcinoma	TRUE	TRUE	TRUE	TRUE	TRUE
SIDM00291	HMV-II	Skin	Melanoma	TRUE	TRUE	TRUE	TRUE	TRUE
SIDM00292	LU-165	Lung	Small Cell Lung Carcinoma	TRUE	TRUE	TRUE	TRUE	TRUE
SIDM00293	LU-139	Lung	Small Cell Lung Carcinoma	TRUE	TRUE	TRUE	TRUE	TRUE
SIDM00294	LU-135	Lung	Small Cell Lung Carcinoma	TRUE	TRUE	TRUE	TRUE	TRUE
SIDM00296	LU-134-A	Lung	Small Cell Lung Carcinoma	TRUE	TRUE	TRUE	TRUE	TRUE
SIDM00297	LC-2-ad	Lung	Lung Adenocarcinoma	TRUE	TRUE	TRUE	TRUE	TRUE
SIDM00298	LC-1F	Lung	Squamous Cell Lung Carcinoma	FALSE	TRUE	TRUE	TRUE	TRUE
SIDM00299	MFH-ino	Soft Tissue	Other Solid Carcinomas	TRUE	TRUE	TRUE	TRUE	TRUE
SIDM00300	LC-1-sq	Lung	Squamous Cell Lung Carcinoma	TRUE	TRUE	TRUE	TRUE	TRUE
SIDM00301	KP-4	Pancreas	Pancreatic Carcinoma	TRUE	TRUE	TRUE	TRUE	TRUE
SIDM00302	KGN	Ovary	Other Solid Carcinomas	TRUE	TRUE	TRUE	TRUE	TRUE
SIDM00303	JHOS-4	Ovary	Ovarian Carcinoma	TRUE	TRUE	TRUE	TRUE	TRUE
SIDM00304	JHOS-3	Ovary	Ovarian Carcinoma	TRUE	TRUE	TRUE	TRUE	TRUE
SIDM00305	JHOS-2	Ovary	Ovarian Carcinoma	TRUE	TRUE	TRUE	TRUE	TRUE
SIDM00306	IA-LM	Lung	Non-Small Cell Lung Carcinoma	TRUE	TRUE	TRUE	TRUE	TRUE
SIDM00308	KU812	Haematopoietic and Lymphoid	Chronic Myelogenous Leukemia	TRUE	TRUE	TRUE	TRUE	TRUE
SIDM00309	NCI-H2803	Lung	Mesothelioma	TRUE	TRUE	TRUE	TRUE	TRUE
SIDM00310	NCI-H2804	Lung	Mesothelioma	TRUE	TRUE	TRUE	TRUE	TRUE
SIDM00311	NCI-H2810	Lung	Mesothelioma	TRUE	TRUE	TRUE	TRUE	TRUE
SIDM00312	L-363	Haematopoietic and Lymphoid	Plasma Cell Myeloma	TRUE	TRUE	TRUE	TRUE	TRUE
SIDM00313	L-1236	Haematopoietic and Lymphoid	Hodgkin's Lymphoma	TRUE	TRUE	TRUE	TRUE	TRUE
SIDM00315	YKG-1	Central Nervous System	Glioblastoma	TRUE	TRUE	TRUE	TRUE	TRUE
SIDM00316	YH-13	Central Nervous System	Glioblastoma	TRUE	TRUE	TRUE	TRUE	TRUE
SIDM00317	VMRC-RCZ	Kidney	Kidney Carcinoma	TRUE	TRUE	TRUE	TRUE	TRUE
SIDM00318	VMRC-RCW	Kidney	Kidney Carcinoma	TRUE	TRUE	FALSE	FALSE	TRUE
SIDM00319	VMRC-MELG	Skin	Melanoma	TRUE	TRUE	TRUE	FALSE	TRUE
SIDM00320	VMRC-LCD	Lung	Lung Adenocarcinoma	TRUE	TRUE	TRUE	TRUE	TRUE
SIDM00321	TYK-nu	Ovary	Ovarian Carcinoma	TRUE	TRUE	TRUE	TRUE	TRUE
SIDM00322	T-T	Esophagus	Esophageal Squamous Cell Carcinoma	TRUE	TRUE	TRUE	TRUE	TRUE
SIDM00323	TK	Haematopoietic and Lymphoid	B-Cell Non-Hodgkin's Lymphoma	TRUE	TRUE	TRUE	TRUE	TRUE
SIDM00324	TGW	Peripheral Nervous System	Neuroblastoma	TRUE	TRUE	TRUE	TRUE	TRUE
SIDM00325	TE-9	Esophagus	Esophageal Squamous Cell Carcinoma	TRUE	TRUE	TRUE	TRUE	TRUE
SIDM00326	TE-8	Esophagus	Esophageal Squamous Cell Carcinoma	TRUE	TRUE	TRUE	TRUE	TRUE
SIDM00327	L-428	Haematopoietic and Lymphoid	Hodgkin's Lymphoma	TRUE	TRUE	TRUE	TRUE	TRUE
SIDM00328	TE-6	Esophagus	Esophageal Squamous Cell Carcinoma	TRUE	TRUE	TRUE	TRUE	TRUE
SIDM00329	L-540	Haematopoietic and Lymphoid	Hodgkin's Lymphoma	TRUE	TRUE	TRUE	TRUE	TRUE
SIDM00330	LAN-6	Peripheral Nervous System	Neuroblastoma	TRUE	TRUE	TRUE	TRUE	TRUE
SIDM00331	MHH-CALL-2	Haematopoietic and Lymphoid	B-Lymphoblastic Leukemia	TRUE	TRUE	TRUE	TRUE	TRUE
SIDM00332	MFM-223	Breast	Breast Carcinoma	TRUE	TRUE	TRUE	TRUE	TRUE
SIDM00333	MFE-319	Endometrium	Endometrial Carcinoma	TRUE	TRUE	TRUE	TRUE	TRUE
SIDM00334	MFE-296	Endometrium	Endometrial Carcinoma	TRUE	TRUE	TRUE	TRUE	TRUE
SIDM00335	MFE-280	Endometrium	Endometrial Carcinoma	TRUE	TRUE	TRUE	TRUE	TRUE
SIDM00336	MEL-JUSO	Skin	Melanoma	TRUE	TRUE	TRUE	TRUE	TRUE
SIDM00337	MEL-HO	Skin	Melanoma	TRUE	TRUE	TRUE	TRUE	TRUE
SIDM00338	ME-1	Haematopoietic and Lymphoid	Acute Myeloid Leukemia	TRUE	TRUE	TRUE	TRUE	TRUE
SIDM00339	LXF-289	Lung	Lung Adenocarcinoma	TRUE	TRUE	TRUE	TRUE	TRUE
SIDM00340	LP-1	Haematopoietic and Lymphoid	Plasma Cell Myeloma	TRUE	TRUE	TRUE	TRUE	TRUE
SIDM00341	LOU-NH91	Lung	Squamous Cell Lung Carcinoma	TRUE	TRUE	TRUE	TRUE	TRUE
SIDM00342	LOUCY	Haematopoietic and Lymphoid	T-Lymphoblastic Leukemia	TRUE	TRUE	TRUE	TRUE	TRUE
SIDM00343	LN-405	Central Nervous System	Glioblastoma	TRUE	TRUE	TRUE	TRUE	TRUE
SIDM00344	LCLC-97TM1	Lung	Non-Small Cell Lung Carcinoma	TRUE	TRUE	TRUE	TRUE	TRUE
SIDM00345	LCLC-103H	Lung	Non-Small Cell Lung Carcinoma	TRUE	TRUE	TRUE	TRUE	TRUE
SIDM00346	LAMA-84	Haematopoietic and Lymphoid	Chronic Myelogenous Leukemia	TRUE	TRUE	TRUE	TRUE	TRUE
SIDM00347	TE-5	Esophagus	Esophageal Squamous Cell Carcinoma	TRUE	TRUE	TRUE	TRUE	TRUE
SIDM00348	TE-11	Esophagus	Esophageal Squamous Cell Carcinoma	TRUE	TRUE	TRUE	TRUE	TRUE
SIDM00349	TE-10	Esophagus	Esophageal Squamous Cell Carcinoma	TRUE	TRUE	TRUE	TRUE	TRUE
SIDM00350	SAT	Head and Neck	Head and Neck Carcinoma	TRUE	TRUE	TRUE	TRUE	TRUE
SIDM00351	SAS	Head and Neck	Oral Cavity Carcinoma	TRUE	TRUE	TRUE	TRUE	TRUE
SIDM00352	RMG-I	Ovary	Ovarian Carcinoma	TRUE	TRUE	TRUE	TRUE	TRUE
SIDM00353	RKN	Soft Tissue	Other Solid Carcinomas	TRUE	TRUE	TRUE	TRUE	TRUE
SIDM00354	RERF-LC-Sq1	Lung	Squamous Cell Lung Carcinoma	TRUE	TRUE	TRUE	TRUE	TRUE
SIDM00355	RERF-LC-MS	Lung	Lung Adenocarcinoma	TRUE	TRUE	TRUE	TRUE	TRUE
SIDM00356	RERF-LC-KJ	Lung	Lung Adenocarcinoma	TRUE	TRUE	TRUE	TRUE	TRUE
SIDM00358	RERF-GC-1B	Stomach	Gastric Carcinoma	TRUE	TRUE	TRUE	TRUE	TRUE
SIDM00359	RCM-1	Large Intestine	Colorectal Carcinoma	TRUE	TRUE	TRUE	TRUE	TRUE
SIDM00360	QGP-1	Pancreas	Other Solid Carcinomas	TRUE	TRUE	TRUE	TRUE	TRUE
SIDM00361	PC-3_[JPC-3]	Lung	Lung Adenocarcinoma	FALSE	FALSE	FALSE	TRUE	TRUE
SIDM00362	P32-ISH	Haematopoietic and Lymphoid	Burkitt's Lymphoma	TRUE	TRUE	TRUE	TRUE	TRUE
SIDM00363	P31-FUJ	Haematopoietic and Lymphoid	Acute Myeloid Leukemia	TRUE	TRUE	TRUE	TRUE	TRUE
SIDM00364	P30-OHK	Haematopoietic and Lymphoid	B-Lymphoblastic Leukemia	TRUE	TRUE	TRUE	TRUE	TRUE
SIDM00365	SBC-1	Lung	Small Cell Lung Carcinoma	TRUE	TRUE	TRUE	TRUE	TRUE
SIDM00367	SBC-3	Lung	Small Cell Lung Carcinoma	TRUE	TRUE	TRUE	TRUE	TRUE
SIDM00368	SBC-5	Lung	Small Cell Lung Carcinoma	TRUE	TRUE	TRUE	TRUE	TRUE
SIDM00369	TE-1	Esophagus	Esophageal Squamous Cell Carcinoma	TRUE	TRUE	TRUE	TRUE	TRUE
SIDM00370	TALL-1	Haematopoietic and Lymphoid	T-Lymphoblastic Leukemia	TRUE	TRUE	FALSE	FALSE	TRUE
SIDM00371	SUIT-2	Pancreas	Pancreatic Carcinoma	TRUE	TRUE	TRUE	TRUE	TRUE
SIDM00373	SNG-M	Endometrium	Endometrial Carcinoma	TRUE	TRUE	TRUE	TRUE	TRUE
SIDM00374	SLVL	Haematopoietic and Lymphoid	B-Cell Non-Hodgkin's Lymphoma	TRUE	TRUE	TRUE	TRUE	TRUE
SIDM00375	SKN-3	Head and Neck	Head and Neck Carcinoma	TRUE	TRUE	TRUE	TRUE	TRUE
SIDM00377	SKN	Uterus	Other Solid Carcinomas	TRUE	TRUE	TRUE	TRUE	TRUE
SIDM00379	SK-MG-1	Central Nervous System	Low Grade Glioma	TRUE	TRUE	TRUE	TRUE	TRUE
SIDM00380	SKM-1	Haematopoietic and Lymphoid	Acute Myeloid Leukemia	TRUE	TRUE	TRUE	TRUE	TRUE
SIDM00381	SKG-IIIa	Cervix	Cervical Carcinoma	TRUE	TRUE	TRUE	TRUE	TRUE
SIDM00382	SF126	Central Nervous System	Glioblastoma	TRUE	TRUE	TRUE	TRUE	TRUE
SIDM00383	SCH	Stomach	Gastric Carcinoma	TRUE	TRUE	TRUE	TRUE	TRUE
SIDM00384	SCC-3	Haematopoietic and Lymphoid	B-Cell Non-Hodgkin's Lymphoma	TRUE	TRUE	TRUE	TRUE	TRUE
SIDM00386	MHH-ES-1	Bone	Ewing's Sarcoma	TRUE	TRUE	FALSE	TRUE	TRUE
SIDM00387	MHH-NB-11	Peripheral Nervous System	Neuroblastoma	TRUE	TRUE	TRUE	TRUE	TRUE
SIDM00388	MHH-PREB-1	Haematopoietic and Lymphoid	B-Cell Non-Hodgkin's Lymphoma	TRUE	TRUE	TRUE	TRUE	TRUE
SIDM00389	SU-DHL-10	Haematopoietic and Lymphoid	B-Cell Non-Hodgkin's Lymphoma	TRUE	TRUE	TRUE	TRUE	TRUE
SIDM00390	SU-DHL-1	Haematopoietic and Lymphoid	T-Cell Non-Hodgkin's Lymphoma	TRUE	TRUE	TRUE	TRUE	TRUE
SIDM00391	SK-MM-2	Haematopoietic and Lymphoid	Plasma Cell Myeloma	TRUE	TRUE	TRUE	TRUE	TRUE
SIDM00392	SK-MEL-30	Skin	Melanoma	TRUE	TRUE	TRUE	TRUE	TRUE
SIDM00393	SK-GT-2	Stomach	Gastric Carcinoma	TRUE	TRUE	TRUE	TRUE	TRUE
SIDM00394	SISO	Cervix	Cervical Carcinoma	TRUE	TRUE	TRUE	TRUE	TRUE
SIDM00395	SIMA	Peripheral Nervous System	Neuroblastoma	TRUE	TRUE	TRUE	TRUE	TRUE
SIDM00396	SIG-M5	Haematopoietic and Lymphoid	Acute Myeloid Leukemia	TRUE	TRUE	TRUE	TRUE	TRUE
SIDM00397	Set2	Haematopoietic and Lymphoid	Acute Myeloid Leukemia	TRUE	FALSE	TRUE	FALSE	TRUE
SIDM00399	SCC90	Head and Neck	Head and Neck Carcinoma	FALSE	FALSE	TRUE	FALSE	TRUE
SIDM00401	RVH-421	Skin	Melanoma	TRUE	TRUE	TRUE	TRUE	TRUE
SIDM00402	RT-112	Bladder	Bladder Carcinoma	TRUE	TRUE	TRUE	TRUE	TRUE
SIDM00403	RPMI-8402	Haematopoietic and Lymphoid	T-Lymphoblastic Leukemia	TRUE	TRUE	TRUE	TRUE	TRUE
SIDM00404	SU-DHL-16	Haematopoietic and Lymphoid	B-Cell Non-Hodgkin's Lymphoma	TRUE	TRUE	TRUE	TRUE	TRUE
SIDM00405	SU-DHL-4	Haematopoietic and Lymphoid	B-Cell Non-Hodgkin's Lymphoma	TRUE	TRUE	TRUE	TRUE	TRUE
SIDM00406	SU-DHL-5	Haematopoietic and Lymphoid	B-Cell Non-Hodgkin's Lymphoma	TRUE	TRUE	TRUE	TRUE	TRUE
SIDM00407	SU-DHL-6	Haematopoietic and Lymphoid	B-Cell Non-Hodgkin's Lymphoma	TRUE	TRUE	TRUE	TRUE	TRUE
SIDM00410	YT	Haematopoietic and Lymphoid	Other Blood Carcinomas	TRUE	TRUE	TRUE	TRUE	TRUE
SIDM00411	YAPC	Pancreas	Pancreatic Carcinoma	TRUE	TRUE	TRUE	TRUE	TRUE
SIDM00412	WSU-NHL	Haematopoietic and Lymphoid	B-Cell Non-Hodgkin's Lymphoma	TRUE	TRUE	TRUE	TRUE	TRUE
SIDM00413	WSU-DLCL2	Haematopoietic and Lymphoid	B-Cell Non-Hodgkin's Lymphoma	TRUE	TRUE	TRUE	TRUE	TRUE
SIDM00414	VM-CUB-1	Bladder	Bladder Carcinoma	TRUE	TRUE	TRUE	TRUE	TRUE
SIDM00415	ROS-50	Haematopoietic and Lymphoid	B-Cell Non-Hodgkin's Lymphoma	TRUE	TRUE	TRUE	TRUE	TRUE
SIDM00416	VAL	Haematopoietic and Lymphoid	B-Cell Non-Hodgkin's Lymphoma	TRUE	TRUE	TRUE	TRUE	TRUE
SIDM00417	U-266	Haematopoietic and Lymphoid	Plasma Cell Myeloma	TRUE	TRUE	TRUE	TRUE	TRUE
SIDM00418	TT2609-C02	Thyroid	Thyroid Gland Carcinoma	TRUE	TRUE	TRUE	TRUE	TRUE
SIDM00419	TC-71	Bone	Ewing's Sarcoma	TRUE	TRUE	TRUE	TRUE	TRUE
SIDM00420	SW1710	Bladder	Bladder Carcinoma	TRUE	TRUE	TRUE	TRUE	TRUE
SIDM00421	SUP-M2	Haematopoietic and Lymphoid	T-Cell Non-Hodgkin's Lymphoma	TRUE	TRUE	TRUE	TRUE	TRUE
SIDM00422	SUP-HD1	Haematopoietic and Lymphoid	Hodgkin's Lymphoma	TRUE	TRUE	TRUE	TRUE	TRUE
SIDM00423	SU-DHL-8	Haematopoietic and Lymphoid	B-Cell Non-Hodgkin's Lymphoma	TRUE	TRUE	TRUE	TRUE	TRUE
SIDM00424	U-698-M	Haematopoietic and Lymphoid	B-Cell Non-Hodgkin's Lymphoma	TRUE	TRUE	TRUE	TRUE	TRUE
SIDM00425	OVTOKO	Ovary	Ovarian Carcinoma	TRUE	TRUE	TRUE	TRUE	TRUE
SIDM00426	RH-41	Soft Tissue	Rhabdomyosarcoma	TRUE	TRUE	TRUE	TRUE	TRUE
SIDM00427	RH-1	Bone	Ewing's Sarcoma	TRUE	TRUE	TRUE	TRUE	TRUE
SIDM00428	NB4	Haematopoietic and Lymphoid	Acute Myeloid Leukemia	TRUE	TRUE	TRUE	TRUE	TRUE
SIDM00429	NALM-6	Haematopoietic and Lymphoid	B-Lymphoblastic Leukemia	TRUE	TRUE	TRUE	TRUE	TRUE
SIDM00431	MOLT-16	Haematopoietic and Lymphoid	T-Lymphoblastic Leukemia	TRUE	TRUE	TRUE	TRUE	TRUE
SIDM00433	MOLT-13	Haematopoietic and Lymphoid	T-Lymphoblastic Leukemia	TRUE	TRUE	TRUE	TRUE	TRUE
SIDM00434	MOLP-8	Haematopoietic and Lymphoid	Plasma Cell Myeloma	TRUE	TRUE	TRUE	TRUE	TRUE
SIDM00435	MOLM-16	Haematopoietic and Lymphoid	Acute Myeloid Leukemia	TRUE	TRUE	TRUE	FALSE	TRUE
SIDM00437	MOLM-13	Haematopoietic and Lymphoid	Acute Myeloid Leukemia	TRUE	TRUE	TRUE	TRUE	TRUE
SIDM00438	MN-60	Haematopoietic and Lymphoid	B-Lymphoblastic Leukemia	TRUE	TRUE	TRUE	TRUE	TRUE
SIDM00441	ML-2	Haematopoietic and Lymphoid	Acute Myeloid Leukemia	TRUE	TRUE	TRUE	TRUE	TRUE
SIDM00442	ML-1	Thyroid	Thyroid Gland Carcinoma	TRUE	TRUE	TRUE	TRUE	TRUE
SIDM00443	NU-DUL-1	Haematopoietic and Lymphoid	B-Cell Non-Hodgkin's Lymphoma	TRUE	TRUE	TRUE	TRUE	TRUE
SIDM00444	OACM5-1	Esophagus	Esophageal Adenocarcinoma	TRUE	TRUE	TRUE	TRUE	TRUE
SIDM00445	OACp4C	Esophagus	Esophageal Adenocarcinoma	TRUE	TRUE	TRUE	TRUE	TRUE
SIDM00446	OCI-AML2	Haematopoietic and Lymphoid	Acute Myeloid Leukemia	TRUE	TRUE	TRUE	TRUE	TRUE
SIDM00447	REH	Haematopoietic and Lymphoid	B-Lymphoblastic Leukemia	TRUE	TRUE	TRUE	TRUE	TRUE
SIDM00448	RC-K8	Haematopoietic and Lymphoid	B-Cell Non-Hodgkin's Lymphoma	TRUE	TRUE	TRUE	TRUE	TRUE
SIDM00449	RCH-ACV	Haematopoietic and Lymphoid	B-Lymphoblastic Leukemia	TRUE	TRUE	TRUE	TRUE	TRUE
SIDM00450	PL-21	Haematopoietic and Lymphoid	Acute Myeloid Leukemia	TRUE	TRUE	TRUE	TRUE	TRUE
SIDM00451	PF-382	Haematopoietic and Lymphoid	T-Lymphoblastic Leukemia	TRUE	TRUE	TRUE	TRUE	TRUE
SIDM00453	PA-TU-8988T	Pancreas	Pancreatic Carcinoma	TRUE	TRUE	TRUE	TRUE	TRUE
SIDM00454	RH-18	Soft Tissue	Rhabdomyosarcoma	TRUE	TRUE	TRUE	TRUE	TRUE
SIDM00455	PA-TU-8902	Pancreas	Pancreatic Carcinoma	TRUE	TRUE	TRUE	TRUE	TRUE
SIDM00457	OPM-2	Haematopoietic and Lymphoid	Plasma Cell Myeloma	TRUE	TRUE	TRUE	TRUE	TRUE
SIDM00458	OCI-M1	Haematopoietic and Lymphoid	Acute Myeloid Leukemia	TRUE	TRUE	TRUE	TRUE	TRUE
SIDM00459	OCI-LY7	Haematopoietic and Lymphoid	B-Cell Non-Hodgkin's Lymphoma	TRUE	TRUE	TRUE	FALSE	TRUE
SIDM00460	OCI-LY-19	Haematopoietic and Lymphoid	B-Cell Non-Hodgkin's Lymphoma	TRUE	TRUE	TRUE	TRUE	TRUE
SIDM00461	OCI-AML5	Haematopoietic and Lymphoid	Acute Myeloid Leukemia	TRUE	TRUE	TRUE	TRUE	TRUE
SIDM00462	OCI-AML3	Haematopoietic and Lymphoid	Acute Myeloid Leukemia	TRUE	TRUE	TRUE	TRUE	TRUE
SIDM00463	P12-ICHIKAWA	Haematopoietic and Lymphoid	T-Lymphoblastic Leukemia	TRUE	TRUE	TRUE	TRUE	TRUE
SIDM00465	OVMIU	Ovary	Ovarian Carcinoma	TRUE	TRUE	TRUE	TRUE	TRUE
SIDM00466	OVKATE	Ovary	Ovarian Carcinoma	TRUE	TRUE	TRUE	TRUE	TRUE
SIDM00467	QIMR-WIL	Haematopoietic and Lymphoid	Acute Myeloid Leukemia	TRUE	TRUE	TRUE	TRUE	TRUE
SIDM00469	PSN1	Pancreas	Pancreatic Carcinoma	TRUE	TRUE	TRUE	TRUE	TRUE
SIDM00472	PEO1	Ovary	Ovarian Carcinoma	TRUE	TRUE	TRUE	TRUE	TRUE
SIDM00473	PE-CA-PJ15	Head and Neck	Oral Cavity Carcinoma	FALSE	FALSE	TRUE	TRUE	TRUE
SIDM00474	OV-7	Ovary	Ovarian Carcinoma	TRUE	TRUE	TRUE	TRUE	TRUE
SIDM00475	OV-56	Ovary	Ovarian Carcinoma	TRUE	TRUE	TRUE	TRUE	TRUE
SIDM00476	OV-17R	Ovary	Ovarian Carcinoma	TRUE	TRUE	TRUE	TRUE	TRUE
SIDM00477	OE33	Esophagus	Esophageal Adenocarcinoma	TRUE	TRUE	TRUE	TRUE	TRUE
SIDM00478	OE21	Esophagus	Esophageal Squamous Cell Carcinoma	TRUE	TRUE	TRUE	TRUE	TRUE
SIDM00479	OE19	Esophagus	Esophageal Adenocarcinoma	TRUE	TRUE	TRUE	TRUE	TRUE
SIDM00480	OAW-42	Ovary	Ovarian Carcinoma	TRUE	TRUE	TRUE	TRUE	TRUE
SIDM00481	OAW-28	Ovary	Ovarian Carcinoma	TRUE	TRUE	TRUE	TRUE	TRUE
SIDM00482	RPMI-8866	Haematopoietic and Lymphoid	Chronic Myelogenous Leukemia	TRUE	TRUE	TRUE	TRUE	TRUE
SIDM00483	SK-GT-4	Esophagus	Esophageal Adenocarcinoma	TRUE	TRUE	TRUE	TRUE	TRUE
SIDM00484	TT	Thyroid	Thyroid Gland Carcinoma	TRUE	TRUE	TRUE	TRUE	TRUE
SIDM00485	BICR22	Head and Neck	Oral Cavity Carcinoma	TRUE	TRUE	TRUE	TRUE	TRUE
SIDM00486	EBC-1	Lung	Squamous Cell Lung Carcinoma	TRUE	TRUE	TRUE	TRUE	TRUE
SIDM00487	CCK-81	Large Intestine	Colorectal Carcinoma	TRUE	TRUE	TRUE	TRUE	TRUE
SIDM00488	CaR-1	Large Intestine	Colorectal Carcinoma	TRUE	TRUE	TRUE	TRUE	TRUE
SIDM00489	Ca9-22	Head and Neck	Head and Neck Carcinoma	TRUE	TRUE	TRUE	TRUE	TRUE
SIDM00490	Becker	Central Nervous System	Low Grade Glioma	TRUE	TRUE	TRUE	TRUE	TRUE
SIDM00491	ASH-3	Thyroid	Thyroid Gland Carcinoma	TRUE	TRUE	TRUE	TRUE	TRUE
SIDM00492	AM-38	Central Nervous System	Glioblastoma	TRUE	TRUE	TRUE	TRUE	TRUE
SIDM00493	NCI-H292	Lung	Other Solid Carcinomas	TRUE	TRUE	TRUE	TRUE	TRUE
SIDM00494	ABC-1	Lung	Lung Adenocarcinoma	TRUE	TRUE	TRUE	TRUE	TRUE
SIDM00495	A3-KAW	Haematopoietic and Lymphoid	B-Cell Non-Hodgkin's Lymphoma	TRUE	TRUE	TRUE	TRUE	TRUE
SIDM00496	HTC-C3	Thyroid	Thyroid Gland Carcinoma	TRUE	TRUE	TRUE	TRUE	TRUE
SIDM00498	SNU-C5	Large Intestine	Colorectal Carcinoma	TRUE	TRUE	TRUE	TRUE	TRUE
SIDM00499	22RV1	Prostate	Prostate Carcinoma	TRUE	TRUE	TRUE	TRUE	TRUE
SIDM00501	BICR78	Head and Neck	Oral Cavity Carcinoma	TRUE	TRUE	TRUE	TRUE	TRUE
SIDM00502	A4-Fuk	Haematopoietic and Lymphoid	B-Lymphoblastic Leukemia	TRUE	TRUE	TRUE	TRUE	TRUE
SIDM00503	FU97	Stomach	Gastric Carcinoma	TRUE	TRUE	TRUE	TRUE	TRUE
SIDM00504	MOG-G-UVW	Central Nervous System	Low Grade Glioma	TRUE	TRUE	TRUE	TRUE	TRUE
SIDM00505	MIA-PaCa-2	Pancreas	Pancreatic Carcinoma	TRUE	TRUE	TRUE	TRUE	TRUE
SIDM00506	COR-L88	Lung	Small Cell Lung Carcinoma	TRUE	TRUE	TRUE	TRUE	TRUE
SIDM00507	COR-L321	Lung	Other Solid Carcinomas	TRUE	TRUE	TRUE	TRUE	TRUE
SIDM00508	COR-L32	Lung	Squamous Cell Lung Carcinoma	TRUE	TRUE	TRUE	TRUE	TRUE
SIDM00509	COR-L311	Lung	Small Cell Lung Carcinoma	TRUE	TRUE	TRUE	TRUE	TRUE
SIDM00510	COR-L303	Lung	Small Cell Lung Carcinoma	TRUE	TRUE	TRUE	TRUE	TRUE
SIDM00511	COR-L279	Lung	Small Cell Lung Carcinoma	TRUE	TRUE	TRUE	TRUE	TRUE
SIDM00512	COR-L23	Lung	Non-Small Cell Lung Carcinoma	TRUE	TRUE	TRUE	TRUE	TRUE
SIDM00513	COR-L105	Lung	Lung Adenocarcinoma	TRUE	TRUE	TRUE	TRUE	TRUE
SIDM00515	COLO-800	Skin	Melanoma	TRUE	TRUE	TRUE	TRUE	TRUE
SIDM00516	MZ7-mel	Skin	Melanoma	TRUE	TRUE	TRUE	TRUE	TRUE
SIDM00517	NCI-H3118	Head and Neck	Head and Neck Carcinoma	TRUE	TRUE	TRUE	TRUE	TRUE
SIDM00518	NCI-H290	Lung	Mesothelioma	TRUE	TRUE	TRUE	TRUE	TRUE
SIDM00519	NCI-H2869	Lung	Mesothelioma	TRUE	TRUE	TRUE	TRUE	TRUE
SIDM00520	NCI-H2818	Lung	Mesothelioma	TRUE	TRUE	TRUE	TRUE	TRUE
SIDM00521	COR-L95	Lung	Small Cell Lung Carcinoma	TRUE	TRUE	TRUE	TRUE	TRUE
SIDM00522	DMS-273	Lung	Small Cell Lung Carcinoma	TRUE	TRUE	TRUE	TRUE	TRUE
SIDM00523	DMS-53	Lung	Small Cell Lung Carcinoma	TRUE	TRUE	TRUE	TRUE	TRUE
SIDM00524	DMS-79	Lung	Small Cell Lung Carcinoma	TRUE	TRUE	TRUE	TRUE	TRUE
SIDM00525	MG-63	Bone	Osteosarcoma	TRUE	TRUE	TRUE	TRUE	TRUE
SIDM00526	MEG-01	Haematopoietic and Lymphoid	Chronic Myelogenous Leukemia	TRUE	TRUE	TRUE	TRUE	TRUE
SIDM00527	MDST8	Large Intestine	Colorectal Carcinoma	TRUE	TRUE	TRUE	TRUE	TRUE
SIDM00528	MDA-MB-361	Breast	Breast Carcinoma	TRUE	TRUE	TRUE	TRUE	TRUE
SIDM00529	MDA-MB-157	Breast	Breast Carcinoma	TRUE	TRUE	TRUE	TRUE	TRUE
SIDM00530	KYAE-1	Esophagus	Esophageal Adenocarcinoma	TRUE	TRUE	TRUE	TRUE	TRUE
SIDM00531	HuP-T4	Pancreas	Pancreatic Carcinoma	TRUE	TRUE	TRUE	TRUE	TRUE
SIDM00532	MOG-G-CCM	Central Nervous System	Low Grade Glioma	TRUE	TRUE	TRUE	TRUE	TRUE
SIDM00533	HuP-T3	Pancreas	Pancreatic Carcinoma	TRUE	TRUE	TRUE	TRUE	TRUE
SIDM00534	HT-115	Large Intestine	Colorectal Carcinoma	TRUE	TRUE	TRUE	TRUE	TRUE
SIDM00535	H-EMC-SS	Bone	Chondrosarcoma	TRUE	TRUE	TRUE	TRUE	TRUE
SIDM00537	GP5d	Large Intestine	Colorectal Carcinoma	TRUE	TRUE	TRUE	TRUE	TRUE
SIDM00538	ESO51	Esophagus	Esophageal Adenocarcinoma	TRUE	TRUE	TRUE	TRUE	TRUE
SIDM00539	ESO26	Esophagus	Esophageal Adenocarcinoma	TRUE	TRUE	TRUE	TRUE	TRUE
SIDM00540	DOK	Head and Neck	Oral Cavity Carcinoma	TRUE	TRUE	TRUE	TRUE	TRUE
SIDM00541	HT55	Large Intestine	Colorectal Carcinoma	TRUE	TRUE	TRUE	TRUE	TRUE
SIDM00542	D-392MG	Central Nervous System	Glioblastoma	TRUE	TRUE	TRUE	TRUE	TRUE
SIDM00543	GAK	Skin	Melanoma	TRUE	TRUE	TRUE	TRUE	TRUE
SIDM00544	GOTO	Peripheral Nervous System	Neuroblastoma	TRUE	TRUE	TRUE	TRUE	TRUE
SIDM00545	Mewo	Skin	Melanoma	TRUE	TRUE	TRUE	TRUE	TRUE
SIDM00547	LU-65	Lung	Non-Small Cell Lung Carcinoma	TRUE	TRUE	TRUE	TRUE	TRUE
SIDM00548	LK-2	Lung	Squamous Cell Lung Carcinoma	TRUE	TRUE	TRUE	TRUE	TRUE
SIDM00549	LC4-1	Haematopoietic and Lymphoid	B-Lymphoblastic Leukemia	TRUE	TRUE	TRUE	TRUE	TRUE
SIDM00550	KYSE-50	Esophagus	Esophageal Squamous Cell Carcinoma	TRUE	TRUE	TRUE	TRUE	TRUE
SIDM00551	KYSE-220	Esophagus	Esophageal Squamous Cell Carcinoma	TRUE	TRUE	TRUE	TRUE	TRUE
SIDM00552	KYM-1	Soft Tissue	Rhabdomyosarcoma	TRUE	TRUE	TRUE	TRUE	TRUE
SIDM00553	KY821	Haematopoietic and Lymphoid	Acute Myeloid Leukemia	TRUE	TRUE	TRUE	TRUE	TRUE
SIDM00554	KURAMOCHI	Ovary	Ovarian Carcinoma	TRUE	TRUE	TRUE	TRUE	TRUE
SIDM00555	KS-1	Central Nervous System	Glioblastoma	TRUE	TRUE	TRUE	TRUE	TRUE
SIDM00556	KP-N-YN	Peripheral Nervous System	Neuroblastoma	TRUE	TRUE	TRUE	TRUE	TRUE
SIDM00557	KP-N-RT-BM-1	Peripheral Nervous System	Neuroblastoma	TRUE	TRUE	FALSE	TRUE	TRUE
SIDM00560	MKN7	Stomach	Gastric Carcinoma	TRUE	TRUE	TRUE	TRUE	TRUE
SIDM00561	MLMA	Haematopoietic and Lymphoid	Other Blood Carcinomas	TRUE	TRUE	TRUE	TRUE	TRUE
SIDM00562	MRK-nu-1	Breast	Breast Carcinoma	TRUE	TRUE	TRUE	TRUE	TRUE
SIDM00564	OVISE	Ovary	Ovarian Carcinoma	TRUE	TRUE	TRUE	TRUE	TRUE
SIDM00565	OSC-20	Head and Neck	Oral Cavity Carcinoma	TRUE	TRUE	TRUE	TRUE	TRUE
SIDM00566	OSC-19	Head and Neck	Oral Cavity Carcinoma	TRUE	TRUE	TRUE	TRUE	TRUE
SIDM00567	ONS-76	Central Nervous System	Other Solid Carcinomas	TRUE	TRUE	TRUE	TRUE	TRUE
SIDM00568	OCUM-1	Stomach	Gastric Carcinoma	TRUE	TRUE	TRUE	TRUE	TRUE
SIDM00569	NY	Bone	Osteosarcoma	TRUE	TRUE	TRUE	TRUE	TRUE
SIDM00570	NUGC-4	Stomach	Gastric Carcinoma	TRUE	TRUE	TRUE	TRUE	TRUE
SIDM00571	KP-3	Pancreas	Pancreatic Carcinoma	TRUE	TRUE	TRUE	TRUE	TRUE
SIDM00572	NUGC-3	Stomach	Gastric Carcinoma	TRUE	TRUE	TRUE	TRUE	TRUE
SIDM00573	no-11	Central Nervous System	Glioblastoma	TRUE	TRUE	TRUE	TRUE	TRUE
SIDM00574	no-10	Central Nervous System	Glioblastoma	TRUE	TRUE	TRUE	TRUE	TRUE
SIDM00575	NMC-G1	Central Nervous System	Low Grade Glioma	TRUE	TRUE	TRUE	TRUE	TRUE
SIDM00576	NKM-1	Haematopoietic and Lymphoid	Acute Myeloid Leukemia	TRUE	TRUE	TRUE	TRUE	TRUE
SIDM00577	NH-12	Peripheral Nervous System	Neuroblastoma	TRUE	TRUE	TRUE	TRUE	TRUE
SIDM00578	NB1	Peripheral Nervous System	Neuroblastoma	TRUE	TRUE	TRUE	TRUE	TRUE
SIDM00579	NB(TU)1-10	Peripheral Nervous System	Neuroblastoma	TRUE	TRUE	TRUE	TRUE	TRUE
SIDM00580	NOMO-1	Haematopoietic and Lymphoid	Acute Myeloid Leukemia	TRUE	TRUE	TRUE	TRUE	TRUE
SIDM00581	GB-1	Central Nervous System	Glioblastoma	TRUE	TRUE	TRUE	TRUE	TRUE
SIDM00582	KP-2	Pancreas	Pancreatic Carcinoma	TRUE	FALSE	TRUE	FALSE	TRUE
SIDM00583	KP-1N	Pancreas	Pancreatic Carcinoma	TRUE	TRUE	TRUE	TRUE	TRUE
SIDM00584	HuO-3N1	Bone	Osteosarcoma	TRUE	TRUE	TRUE	TRUE	TRUE
SIDM00585	HuH-7	Liver	Hepatocellular Carcinoma	TRUE	TRUE	TRUE	TRUE	TRUE
SIDM00586	huH-1	Liver	Hepatocellular Carcinoma	TRUE	TRUE	TRUE	TRUE	TRUE
SIDM00587	HuCCT1	Biliary Tract	Biliary Tract Carcinoma	TRUE	TRUE	TRUE	TRUE	TRUE
SIDM00588	HSC-4	Head and Neck	Oral Cavity Carcinoma	TRUE	TRUE	TRUE	TRUE	TRUE
SIDM00589	HSC-3	Head and Neck	Oral Cavity Carcinoma	TRUE	TRUE	TRUE	TRUE	TRUE
SIDM00590	HSC-2	Head and Neck	Oral Cavity Carcinoma	TRUE	TRUE	TRUE	TRUE	TRUE
SIDM00591	HO-1-u-1	Head and Neck	Oral Cavity Carcinoma	TRUE	TRUE	TRUE	TRUE	TRUE
SIDM00592	HO-1-N-1	Head and Neck	Oral Cavity Carcinoma	TRUE	TRUE	TRUE	TRUE	TRUE
SIDM00594	HEL	Haematopoietic and Lymphoid	Acute Myeloid Leukemia	TRUE	TRUE	TRUE	TRUE	TRUE
SIDM00596	HEC-1	Endometrium	Endometrial Carcinoma	TRUE	TRUE	TRUE	TRUE	TRUE
SIDM00597	HCC-56	Large Intestine	Colorectal Carcinoma	TRUE	TRUE	TRUE	TRUE	TRUE
SIDM00598	HARA	Lung	Squamous Cell Lung Carcinoma	TRUE	TRUE	TRUE	TRUE	TRUE
SIDM00599	HuO9	Bone	Osteosarcoma	TRUE	TRUE	TRUE	TRUE	TRUE
SIDM00600	IHH-4	Thyroid	Thyroid Gland Carcinoma	TRUE	TRUE	TRUE	TRUE	TRUE
SIDM00602	IM-95	Stomach	Gastric Carcinoma	TRUE	TRUE	TRUE	TRUE	TRUE
SIDM00603	KOSC-2	Head and Neck	Head and Neck Carcinoma	TRUE	TRUE	TRUE	TRUE	TRUE
SIDM00604	KON	Head and Neck	Oral Cavity Carcinoma	TRUE	TRUE	TRUE	TRUE	TRUE
SIDM00606	KNS-62	Lung	Squamous Cell Lung Carcinoma	TRUE	TRUE	TRUE	TRUE	TRUE
SIDM00607	KNS-42	Central Nervous System	Glioblastoma	TRUE	TRUE	TRUE	TRUE	TRUE
SIDM00608	KMS-11	Haematopoietic and Lymphoid	Plasma Cell Myeloma	TRUE	TRUE	TRUE	FALSE	TRUE
SIDM00609	KMRC-20	Kidney	Kidney Carcinoma	TRUE	TRUE	TRUE	TRUE	TRUE
SIDM00611	KMRC-1	Kidney	Kidney Carcinoma	TRUE	TRUE	TRUE	TRUE	TRUE
SIDM00612	KINGS-1	Central Nervous System	Low Grade Glioma	TRUE	TRUE	TRUE	TRUE	TRUE
SIDM00613	KALS-1	Central Nervous System	Glioblastoma	TRUE	TRUE	TRUE	TRUE	TRUE
SIDM00614	JHH-7	Liver	Hepatocellular Carcinoma	TRUE	TRUE	TRUE	TRUE	TRUE
SIDM00615	JHH-6	Liver	Hepatocellular Carcinoma	TRUE	TRUE	TRUE	TRUE	TRUE
SIDM00616	JHH-4	Liver	Hepatocellular Carcinoma	TRUE	FALSE	TRUE	TRUE	TRUE
SIDM00617	JHH-2	Liver	Hepatocellular Carcinoma	TRUE	FALSE	TRUE	TRUE	TRUE
SIDM00618	JHH-1	Liver	Hepatocellular Carcinoma	TRUE	TRUE	TRUE	TRUE	TRUE
SIDM00619	KMH-2	Thyroid	Thyroid Gland Carcinoma	TRUE	TRUE	TRUE	TRUE	TRUE
SIDM00620	D-336MG	Central Nervous System	Glioblastoma	TRUE	TRUE	TRUE	TRUE	TRUE
SIDM00621	EW-13	Bone	Ewing's Sarcoma	TRUE	TRUE	TRUE	TRUE	TRUE
SIDM00622	D-247MG	Central Nervous System	Glioblastoma	TRUE	TRUE	TRUE	TRUE	TRUE
SIDM00623	Mo-T	Haematopoietic and Lymphoid	Other Blood Carcinomas	TRUE	TRUE	TRUE	TRUE	TRUE
SIDM00625	MES-SA	Uterus	Other Solid Carcinomas	TRUE	TRUE	TRUE	TRUE	TRUE
SIDM00627	ME-180	Cervix	Cervical Carcinoma	TRUE	TRUE	TRUE	TRUE	TRUE
SIDM00628	MDA-MB-468	Breast	Breast Carcinoma	TRUE	TRUE	TRUE	TRUE	TRUE
SIDM00629	MDA-MB-436	Breast	Breast Carcinoma	TRUE	TRUE	TRUE	TRUE	TRUE
SIDM00630	MDA-MB-415	Breast	Breast Carcinoma	TRUE	TRUE	TRUE	TRUE	TRUE
SIDM00631	MDA-MB-330	Breast	Breast Carcinoma	TRUE	TRUE	TRUE	TRUE	TRUE
SIDM00632	IM-9	Haematopoietic and Lymphoid	Non-Cancerous	TRUE	TRUE	TRUE	TRUE	TRUE
SIDM00633	MDA-MB-175-VII	Breast	Breast Carcinoma	TRUE	TRUE	FALSE	FALSE	TRUE
SIDM00636	MC-CAR	Haematopoietic and Lymphoid	Non-Cancerous	TRUE	TRUE	TRUE	TRUE	TRUE
SIDM00637	MC116	Haematopoietic and Lymphoid	B-Cell Non-Hodgkin's Lymphoma	TRUE	TRUE	TRUE	TRUE	TRUE
SIDM00638	MS751	Cervix	Cervical Carcinoma	TRUE	TRUE	TRUE	TRUE	TRUE
SIDM00640	MSTO-211H	Lung	Mesothelioma	TRUE	TRUE	TRUE	TRUE	TRUE
SIDM00641	NAMALWA	Haematopoietic and Lymphoid	Burkitt's Lymphoma	TRUE	TRUE	TRUE	TRUE	TRUE
SIDM00642	NCI-H1417	Lung	Small Cell Lung Carcinoma	TRUE	TRUE	TRUE	TRUE	TRUE
SIDM00644	NCI-H1395	Lung	Lung Adenocarcinoma	TRUE	TRUE	TRUE	TRUE	TRUE
SIDM00645	NCI-H1355	Lung	Lung Adenocarcinoma	TRUE	TRUE	TRUE	TRUE	TRUE
SIDM00646	NCI-H1341	Lung	Small Cell Lung Carcinoma	TRUE	TRUE	TRUE	TRUE	TRUE
SIDM00648	NCI-H1304	Lung	Small Cell Lung Carcinoma	TRUE	TRUE	TRUE	TRUE	TRUE
SIDM00649	NCI-H1299	Lung	Non-Small Cell Lung Carcinoma	TRUE	TRUE	TRUE	TRUE	TRUE
SIDM00650	NCI-H128	Lung	Small Cell Lung Carcinoma	TRUE	TRUE	TRUE	TRUE	TRUE
SIDM00651	NCI-H1155	Lung	Non-Small Cell Lung Carcinoma	TRUE	TRUE	TRUE	TRUE	TRUE
SIDM00652	NCI-H1105	Lung	Small Cell Lung Carcinoma	TRUE	TRUE	TRUE	TRUE	TRUE
SIDM00653	NCI-H1092	Lung	Small Cell Lung Carcinoma	TRUE	TRUE	TRUE	TRUE	TRUE
SIDM00654	NCI-H1048	Lung	Small Cell Lung Carcinoma	TRUE	TRUE	TRUE	TRUE	TRUE
SIDM00657	MV-4-11	Haematopoietic and Lymphoid	Acute Myeloid Leukemia	TRUE	TRUE	TRUE	TRUE	TRUE
SIDM00658	NCI-H1435	Lung	Non-Small Cell Lung Carcinoma	TRUE	TRUE	TRUE	TRUE	TRUE
SIDM00659	M059J	Central Nervous System	Glioblastoma	TRUE	TRUE	TRUE	TRUE	TRUE
SIDM00660	LS-411N	Large Intestine	Colorectal Carcinoma	TRUE	TRUE	TRUE	TRUE	TRUE
SIDM00661	HT	Haematopoietic and Lymphoid	B-Cell Non-Hodgkin's Lymphoma	TRUE	TRUE	FALSE	TRUE	TRUE
SIDM00662	Hs-940-T	Skin	Melanoma	TRUE	TRUE	TRUE	TRUE	TRUE
SIDM00663	Hs-939-T	Skin	Melanoma	TRUE	TRUE	FALSE	TRUE	TRUE
SIDM00664	Hs-766T	Pancreas	Pancreatic Carcinoma	TRUE	TRUE	TRUE	TRUE	TRUE
SIDM00665	Hs-746T	Stomach	Gastric Carcinoma	TRUE	TRUE	TRUE	TRUE	TRUE
SIDM00666	Hs-683	Central Nervous System	Low Grade Glioma	TRUE	TRUE	TRUE	TRUE	TRUE
SIDM00881	HCC1428	Breast	Breast Carcinoma	TRUE	TRUE	TRUE	TRUE	TRUE
SIDM00667	Hs-633T	Soft Tissue	Other Solid Carcinomas	TRUE	FALSE	TRUE	TRUE	TRUE
SIDM00668	Hs-445	Haematopoietic and Lymphoid	Non-Cancerous	TRUE	TRUE	TRUE	TRUE	TRUE
SIDM00669	HPAF-II	Pancreas	Pancreatic Carcinoma	TRUE	TRUE	TRUE	TRUE	TRUE
SIDM00670	HPAC	Pancreas	Pancreatic Carcinoma	TRUE	TRUE	TRUE	TRUE	TRUE
SIDM00671	HH	Haematopoietic and Lymphoid	T-Cell Non-Hodgkin's Lymphoma	TRUE	TRUE	TRUE	TRUE	TRUE
SIDM00672	Hep3B2-1-7	Liver	Hepatocellular Carcinoma	TRUE	TRUE	TRUE	TRUE	TRUE
SIDM00673	HCC70	Breast	Breast Carcinoma	TRUE	TRUE	TRUE	TRUE	TRUE
SIDM00675	HCC38	Breast	Breast Carcinoma	TRUE	TRUE	TRUE	TRUE	TRUE
SIDM00676	HT-1197	Bladder	Bladder Carcinoma	TRUE	TRUE	TRUE	TRUE	TRUE
SIDM00677	LS-513	Large Intestine	Colorectal Carcinoma	TRUE	TRUE	TRUE	TRUE	TRUE
SIDM00678	HT-1376	Bladder	Bladder Carcinoma	TRUE	TRUE	TRUE	TRUE	TRUE
SIDM00679	HT-3	Cervix	Cervical Carcinoma	TRUE	TRUE	TRUE	TRUE	TRUE
SIDM00680	LS-180	Large Intestine	Colorectal Carcinoma	TRUE	TRUE	TRUE	TRUE	TRUE
SIDM00681	LS-1034	Large Intestine	Colorectal Carcinoma	TRUE	TRUE	TRUE	TRUE	TRUE
SIDM00683	LNCaP-Clone-FGC	Prostate	Prostate Carcinoma	TRUE	TRUE	TRUE	TRUE	TRUE
SIDM00684	LN-229	Central Nervous System	Glioblastoma	TRUE	TRUE	TRUE	TRUE	TRUE
SIDM00685	LN-18	Central Nervous System	Glioblastoma	TRUE	TRUE	TRUE	TRUE	TRUE
SIDM00686	KLE	Endometrium	Endometrial Carcinoma	TRUE	TRUE	TRUE	TRUE	TRUE
SIDM00687	KATOIII	Stomach	Gastric Carcinoma	TRUE	TRUE	TRUE	TRUE	TRUE
SIDM00688	JSC-1	Haematopoietic and Lymphoid	B-Cell Non-Hodgkin's Lymphoma	TRUE	TRUE	TRUE	TRUE	TRUE
SIDM00689	JM1	Haematopoietic and Lymphoid	B-Cell Non-Hodgkin's Lymphoma	TRUE	TRUE	TRUE	TRUE	TRUE
SIDM00690	JHU-029	Head and Neck	Head and Neck Carcinoma	TRUE	TRUE	TRUE	FALSE	TRUE
SIDM00693	J82	Bladder	Bladder Carcinoma	TRUE	TRUE	TRUE	TRUE	TRUE
SIDM00694	HuTu-80	Small Intestine	Other Solid Carcinomas	TRUE	TRUE	TRUE	TRUE	TRUE
SIDM00695	HT-144	Skin	Melanoma	TRUE	TRUE	TRUE	TRUE	TRUE
SIDM00697	NCI-H1436	Lung	Small Cell Lung Carcinoma	TRUE	TRUE	TRUE	TRUE	TRUE
SIDM00698	NCI-H146	Lung	Small Cell Lung Carcinoma	TRUE	TRUE	TRUE	TRUE	TRUE
SIDM00699	NCI-H2141	Lung	Small Cell Lung Carcinoma	TRUE	TRUE	TRUE	TRUE	TRUE
SIDM00700	NCI-H2135	Lung	Non-Small Cell Lung Carcinoma	TRUE	TRUE	TRUE	TRUE	TRUE
SIDM00702	NCI-H2122	Lung	Lung Adenocarcinoma	TRUE	TRUE	TRUE	TRUE	TRUE
SIDM00703	NCI-H2110	Lung	Non-Small Cell Lung Carcinoma	TRUE	TRUE	TRUE	TRUE	TRUE
SIDM00704	NCI-H211	Lung	Small Cell Lung Carcinoma	TRUE	TRUE	TRUE	TRUE	TRUE
SIDM00706	NCI-H209	Lung	Small Cell Lung Carcinoma	TRUE	TRUE	TRUE	TRUE	TRUE
SIDM00708	NCI-H2087	Lung	Lung Adenocarcinoma	TRUE	TRUE	TRUE	TRUE	TRUE
SIDM00709	NCI-H2085	Lung	Non-Small Cell Lung Carcinoma	TRUE	TRUE	TRUE	TRUE	TRUE
SIDM00710	NCI-H2081	Lung	Small Cell Lung Carcinoma	TRUE	TRUE	FALSE	TRUE	TRUE
SIDM00711	NCI-H2066	Lung	Squamous Cell Lung Carcinoma	TRUE	TRUE	TRUE	TRUE	TRUE
SIDM00713	NCI-H2052	Lung	Mesothelioma	TRUE	TRUE	TRUE	TRUE	TRUE
SIDM00715	NCI-H2030	Lung	Lung Adenocarcinoma	TRUE	TRUE	TRUE	TRUE	TRUE
SIDM00716	NCI-H2170	Lung	Squamous Cell Lung Carcinoma	TRUE	TRUE	TRUE	TRUE	TRUE
SIDM00718	NCI-H358	Lung	Lung Adenocarcinoma	TRUE	TRUE	TRUE	TRUE	TRUE
SIDM00719	NCI-H345	Lung	Small Cell Lung Carcinoma	TRUE	TRUE	TRUE	TRUE	TRUE
SIDM00720	NCI-H28	Lung	Mesothelioma	TRUE	TRUE	TRUE	TRUE	TRUE
SIDM00721	NCI-H250	Lung	Small Cell Lung Carcinoma	TRUE	TRUE	TRUE	TRUE	TRUE
SIDM00722	NCI-H2452	Lung	Mesothelioma	TRUE	TRUE	TRUE	TRUE	TRUE
SIDM00723	NCI-H2444	Lung	Non-Small Cell Lung Carcinoma	TRUE	TRUE	TRUE	TRUE	TRUE
SIDM00724	NCI-H2405	Lung	Lung Adenocarcinoma	TRUE	TRUE	TRUE	TRUE	TRUE
SIDM00726	NCI-H2347	Lung	Lung Adenocarcinoma	TRUE	TRUE	TRUE	TRUE	TRUE
SIDM00727	NCI-H2342	Lung	Lung Adenocarcinoma	TRUE	TRUE	TRUE	TRUE	TRUE
SIDM00728	NCI-H2291	Lung	Lung Adenocarcinoma	TRUE	TRUE	TRUE	TRUE	TRUE
SIDM00729	NCI-H2228	Lung	Lung Adenocarcinoma	TRUE	TRUE	TRUE	TRUE	TRUE
SIDM00730	NCI-H2227	Lung	Small Cell Lung Carcinoma	TRUE	TRUE	TRUE	TRUE	TRUE
SIDM00731	NCI-H2196	Lung	Small Cell Lung Carcinoma	TRUE	TRUE	TRUE	TRUE	TRUE
SIDM00732	D-263MG	Central Nervous System	Glioblastoma	TRUE	TRUE	TRUE	TRUE	TRUE
SIDM00733	NCI-H2171	Lung	Small Cell Lung Carcinoma	TRUE	TRUE	FALSE	TRUE	TRUE
SIDM00734	NCI-H1437	Lung	Lung Adenocarcinoma	TRUE	TRUE	FALSE	TRUE	TRUE
SIDM00882	HCC1419	Breast	Breast Carcinoma	TRUE	TRUE	TRUE	TRUE	TRUE
SIDM00735	NCI-H2029	Lung	Small Cell Lung Carcinoma	TRUE	TRUE	TRUE	TRUE	TRUE
SIDM00737	NCI-H1770	Lung	Non-Small Cell Lung Carcinoma	TRUE	TRUE	TRUE	TRUE	TRUE
SIDM00738	NCI-H1755	Lung	Lung Adenocarcinoma	TRUE	TRUE	TRUE	TRUE	TRUE
SIDM00739	NCI-H1734	Lung	Lung Adenocarcinoma	TRUE	TRUE	TRUE	TRUE	TRUE
SIDM00740	NCI-H1703	Lung	Squamous Cell Lung Carcinoma	TRUE	TRUE	TRUE	TRUE	TRUE
SIDM00741	NCI-H1694	Lung	Small Cell Lung Carcinoma	TRUE	TRUE	TRUE	TRUE	TRUE
SIDM00742	NCI-H1693	Lung	Lung Adenocarcinoma	TRUE	TRUE	TRUE	TRUE	TRUE
SIDM00743	NCI-H1666	Lung	Lung Adenocarcinoma	TRUE	TRUE	TRUE	TRUE	TRUE
SIDM00744	NCI-H1651	Lung	Lung Adenocarcinoma	TRUE	TRUE	TRUE	TRUE	TRUE
SIDM00745	NCI-H1650	Lung	Lung Adenocarcinoma	TRUE	TRUE	TRUE	TRUE	TRUE
SIDM00746	NCI-H1648	Lung	Lung Adenocarcinoma	TRUE	TRUE	TRUE	TRUE	TRUE
SIDM00747	NCI-H1623	Lung	Lung Adenocarcinoma	TRUE	TRUE	TRUE	TRUE	TRUE
SIDM00748	NCI-H1581	Lung	Non-Small Cell Lung Carcinoma	TRUE	TRUE	TRUE	TRUE	TRUE
SIDM00749	NCI-H1573	Lung	Lung Adenocarcinoma	TRUE	TRUE	TRUE	TRUE	TRUE
SIDM00750	NCI-H1568	Lung	Lung Adenocarcinoma	TRUE	TRUE	TRUE	TRUE	TRUE
SIDM00751	NCI-H1563	Lung	Lung Adenocarcinoma	TRUE	TRUE	TRUE	TRUE	TRUE
SIDM00753	NCI-H2023	Lung	Non-Small Cell Lung Carcinoma	TRUE	TRUE	TRUE	TRUE	TRUE
SIDM00754	NCI-H1781	Lung	Lung Adenocarcinoma	TRUE	TRUE	TRUE	TRUE	TRUE
SIDM00755	NCI-H1793	Lung	Lung Adenocarcinoma	TRUE	TRUE	TRUE	TRUE	TRUE
SIDM00756	NCI-H2009	Lung	Lung Adenocarcinoma	TRUE	TRUE	TRUE	TRUE	TRUE
SIDM00758	NCI-H1993	Lung	Lung Adenocarcinoma	TRUE	TRUE	TRUE	TRUE	TRUE
SIDM00759	NCI-H1975	Lung	Lung Adenocarcinoma	TRUE	TRUE	TRUE	TRUE	TRUE
SIDM00760	NCI-H1963	Lung	Small Cell Lung Carcinoma	TRUE	TRUE	TRUE	TRUE	TRUE
SIDM00761	NCI-H196	Lung	Small Cell Lung Carcinoma	TRUE	TRUE	TRUE	TRUE	TRUE
SIDM00762	NCI-H1944	Lung	Lung Adenocarcinoma	TRUE	TRUE	TRUE	TRUE	TRUE
SIDM00763	NCI-H1915	Lung	Non-Small Cell Lung Carcinoma	TRUE	TRUE	TRUE	TRUE	TRUE
SIDM00766	NCI-H1876	Lung	Small Cell Lung Carcinoma	TRUE	TRUE	TRUE	TRUE	TRUE
SIDM00767	NCI-H187	Lung	Small Cell Lung Carcinoma	TRUE	TRUE	TRUE	TRUE	TRUE
SIDM00768	NCI-H1869	Lung	Non-Small Cell Lung Carcinoma	TRUE	TRUE	TRUE	TRUE	TRUE
SIDM00769	NCI-H1838	Lung	Lung Adenocarcinoma	TRUE	TRUE	TRUE	TRUE	TRUE
SIDM00770	NCI-H1836	Lung	Small Cell Lung Carcinoma	TRUE	TRUE	TRUE	TRUE	TRUE
SIDM00771	NCI-H1792	Lung	Lung Adenocarcinoma	TRUE	TRUE	TRUE	TRUE	TRUE
SIDM00772	HCC2218	Breast	Breast Carcinoma	TRUE	TRUE	TRUE	TRUE	TRUE
SIDM00774	HCC2157	Breast	Breast Carcinoma	TRUE	TRUE	TRUE	TRUE	TRUE
SIDM00775	NCI-H2126	Lung	Non-Small Cell Lung Carcinoma	TRUE	TRUE	TRUE	TRUE	TRUE
SIDM00776	LS-123	Large Intestine	Colorectal Carcinoma	TRUE	TRUE	TRUE	TRUE	TRUE
SIDM00777	NCI-H508	Large Intestine	Colorectal Carcinoma	TRUE	TRUE	FALSE	TRUE	TRUE
SIDM00778	NCI-H747	Large Intestine	Colorectal Carcinoma	TRUE	TRUE	TRUE	TRUE	TRUE
SIDM00779	NCI-H716	Large Intestine	Colorectal Carcinoma	TRUE	TRUE	TRUE	TRUE	TRUE
SIDM00781	SNU-C2B	Large Intestine	Colorectal Carcinoma	TRUE	TRUE	TRUE	TRUE	TRUE
SIDM00782	T84	Large Intestine	Colorectal Carcinoma	TRUE	TRUE	TRUE	TRUE	TRUE
SIDM00783	HCT-116	Large Intestine	Colorectal Carcinoma	TRUE	TRUE	TRUE	TRUE	TRUE
SIDM00784	KG-1-C	Central Nervous System	Low Grade Glioma	FALSE	FALSE	FALSE	FALSE	TRUE
SIDM00785	KG-1	Haematopoietic and Lymphoid	Acute Myeloid Leukemia	TRUE	TRUE	TRUE	TRUE	TRUE
SIDM00789	HCT-15	Large Intestine	Colorectal Carcinoma	TRUE	TRUE	TRUE	TRUE	TRUE
SIDM00791	K-562	Haematopoietic and Lymphoid	Chronic Myelogenous Leukemia	TRUE	TRUE	TRUE	TRUE	TRUE
SIDM00792	NCI-H1688	Lung	Small Cell Lung Carcinoma	TRUE	TRUE	TRUE	TRUE	TRUE
SIDM00793	EB-3	Haematopoietic and Lymphoid	Burkitt's Lymphoma	TRUE	TRUE	TRUE	TRUE	TRUE
SIDM00794	A388	Skin	Other Solid Carcinomas	TRUE	TRUE	TRUE	TRUE	TRUE
SIDM00795	A375	Skin	Melanoma	TRUE	TRUE	TRUE	TRUE	TRUE
SIDM00796	A253	Head and Neck	Head and Neck Carcinoma	TRUE	TRUE	TRUE	TRUE	TRUE
SIDM00797	A2058	Skin	Melanoma	TRUE	TRUE	TRUE	TRUE	TRUE
SIDM00798	A204	Soft Tissue	Rhabdomyosarcoma	TRUE	TRUE	TRUE	TRUE	TRUE
SIDM00799	A172	Central Nervous System	Glioblastoma	TRUE	TRUE	TRUE	TRUE	TRUE
SIDM00801	A101D	Skin	Melanoma	TRUE	TRUE	TRUE	TRUE	TRUE
SIDM00803	769-P	Kidney	Kidney Carcinoma	TRUE	TRUE	TRUE	TRUE	TRUE
SIDM00806	HOS	Bone	Osteosarcoma	TRUE	TRUE	TRUE	TRUE	TRUE
SIDM00807	5637	Bladder	Bladder Carcinoma	TRUE	TRUE	TRUE	TRUE	TRUE
SIDM00952	CRO-AP2	Haematopoietic and Lymphoid	B-Cell Non-Hodgkin's Lymphoma	TRUE	TRUE	TRUE	TRUE	TRUE
SIDM00808	JiyoyeP-2003	Haematopoietic and Lymphoid	Burkitt's Lymphoma	TRUE	TRUE	TRUE	TRUE	TRUE
SIDM00809	RPMI-2650	Head and Neck	Head and Neck Carcinoma	TRUE	TRUE	TRUE	TRUE	TRUE
SIDM00810	A427	Lung	Lung Adenocarcinoma	TRUE	TRUE	TRUE	TRUE	TRUE
SIDM00812	SW1417	Large Intestine	Colorectal Carcinoma	TRUE	TRUE	TRUE	TRUE	TRUE
SIDM00813	RPMI-6666	Haematopoietic and Lymphoid	Non-Cancerous	TRUE	TRUE	TRUE	TRUE	TRUE
SIDM00814	SW13	Adrenal Gland	Other Solid Carcinomas	TRUE	TRUE	TRUE	TRUE	TRUE
SIDM00815	UWB1.289	Ovary	Ovarian Carcinoma	TRUE	TRUE	TRUE	TRUE	TRUE
SIDM00816	RCC-MF	Kidney	Kidney Carcinoma	TRUE	TRUE	TRUE	TRUE	TRUE
SIDM00817	RCC-JW	Kidney	Kidney Carcinoma	TRUE	TRUE	TRUE	TRUE	TRUE
SIDM00818	RCC-JF	Kidney	Kidney Carcinoma	TRUE	TRUE	TRUE	FALSE	TRUE
SIDM00819	RCC-FG2	Kidney	Kidney Carcinoma	TRUE	TRUE	TRUE	TRUE	TRUE
SIDM00820	RCC-ER	Kidney	Kidney Carcinoma	TRUE	TRUE	TRUE	TRUE	TRUE
SIDM00821	RCC-AB	Kidney	Kidney Carcinoma	TRUE	TRUE	TRUE	TRUE	TRUE
SIDM00826	COLO-205	Large Intestine	Colorectal Carcinoma	TRUE	TRUE	TRUE	TRUE	TRUE
SIDM00828	HT-1080	Soft Tissue	Other Solid Carcinomas	TRUE	TRUE	TRUE	TRUE	TRUE
SIDM00829	HL-60	Haematopoietic and Lymphoid	Acute Myeloid Leukemia	TRUE	TRUE	TRUE	TRUE	TRUE
SIDM00831	Detroit562	Head and Neck	Head and Neck Carcinoma	TRUE	TRUE	TRUE	TRUE	TRUE
SIDM00832	SW948	Large Intestine	Colorectal Carcinoma	TRUE	TRUE	TRUE	TRUE	TRUE
SIDM00833	SW837	Large Intestine	Colorectal Carcinoma	TRUE	TRUE	TRUE	TRUE	TRUE
SIDM00834	SW1463	Large Intestine	Colorectal Carcinoma	TRUE	TRUE	TRUE	TRUE	TRUE
SIDM00835	SW1116	Large Intestine	Colorectal Carcinoma	TRUE	TRUE	TRUE	TRUE	TRUE
SIDM00836	SW403	Large Intestine	Colorectal Carcinoma	TRUE	FALSE	TRUE	FALSE	TRUE
SIDM00837	SW48	Large Intestine	Colorectal Carcinoma	TRUE	TRUE	TRUE	TRUE	TRUE
SIDM00839	LoVo	Large Intestine	Colorectal Carcinoma	TRUE	TRUE	TRUE	TRUE	TRUE
SIDM00841	SW620	Large Intestine	Colorectal Carcinoma	TRUE	TRUE	TRUE	FALSE	TRUE
SIDM00842	COLO-320-HSR	Large Intestine	Colorectal Carcinoma	TRUE	TRUE	TRUE	TRUE	TRUE
SIDM00844	Raji	Haematopoietic and Lymphoid	Burkitt's Lymphoma	TRUE	TRUE	TRUE	TRUE	TRUE
SIDM00845	Daudi	Haematopoietic and Lymphoid	Burkitt's Lymphoma	TRUE	TRUE	TRUE	TRUE	TRUE
SIDM00846	HeLa	Cervix	Cervical Carcinoma	TRUE	TRUE	TRUE	TRUE	TRUE
SIDM00847	RD	Soft Tissue	Rhabdomyosarcoma	TRUE	TRUE	TRUE	TRUE	TRUE
SIDM00848	A673	Bone	Ewing's Sarcoma	TRUE	TRUE	TRUE	TRUE	TRUE
SIDM00849	A704	Kidney	Kidney Carcinoma	TRUE	TRUE	TRUE	TRUE	TRUE
SIDM00850	AGS	Stomach	Gastric Carcinoma	TRUE	TRUE	TRUE	TRUE	TRUE
SIDM00852	H4	Central Nervous System	Low Grade Glioma	TRUE	TRUE	TRUE	TRUE	TRUE
SIDM00853	GCT	Soft Tissue	Other Solid Carcinomas	TRUE	TRUE	TRUE	TRUE	TRUE
SIDM00854	GA-10	Haematopoietic and Lymphoid	Burkitt's Lymphoma	TRUE	TRUE	TRUE	TRUE	TRUE
SIDM00855	G-402	Soft Tissue	Other Solid Carcinomas	TRUE	TRUE	TRUE	TRUE	TRUE
SIDM00856	G-401	Kidney	Other Solid Carcinomas	TRUE	TRUE	TRUE	TRUE	TRUE
SIDM00857	G-361	Skin	Melanoma	TRUE	TRUE	TRUE	TRUE	TRUE
SIDM00858	G-292-Clone-A141B1	Bone	Osteosarcoma	TRUE	TRUE	TRUE	TRUE	TRUE
SIDM00859	Farage	Haematopoietic and Lymphoid	B-Cell Non-Hodgkin's Lymphoma	TRUE	TRUE	TRUE	TRUE	TRUE
SIDM00860	FADU	Head and Neck	Head and Neck Carcinoma	TRUE	TRUE	TRUE	TRUE	TRUE
SIDM00861	ES-2	Ovary	Ovarian Carcinoma	TRUE	TRUE	TRUE	TRUE	TRUE
SIDM00863	EB2	Haematopoietic and Lymphoid	Burkitt's Lymphoma	TRUE	TRUE	TRUE	TRUE	TRUE
SIDM00864	DoTc2-4510	Cervix	Cervical Carcinoma	TRUE	TRUE	TRUE	TRUE	TRUE
SIDM00865	DMS-114	Lung	Small Cell Lung Carcinoma	TRUE	TRUE	TRUE	TRUE	TRUE
SIDM00866	HCC1143	Breast	Breast Carcinoma	TRUE	TRUE	TRUE	TRUE	TRUE
SIDM00867	DBTRG-05MG	Central Nervous System	Glioblastoma	TRUE	TRUE	TRUE	TRUE	TRUE
SIDM00870	HCC202	Breast	Breast Carcinoma	TRUE	TRUE	TRUE	TRUE	TRUE
SIDM00872	HCC1954	Breast	Breast Carcinoma	TRUE	TRUE	TRUE	TRUE	TRUE
SIDM00874	HCC1937	Breast	Breast Carcinoma	TRUE	TRUE	TRUE	TRUE	TRUE
SIDM00875	HCC1806	Breast	Breast Carcinoma	TRUE	TRUE	TRUE	TRUE	TRUE
SIDM00877	HCC1599	Breast	Breast Carcinoma	TRUE	TRUE	TRUE	TRUE	TRUE
SIDM00878	HCC1569	Breast	Breast Carcinoma	TRUE	TRUE	TRUE	TRUE	TRUE
SIDM00879	HCC1500	Breast	Breast Carcinoma	TRUE	TRUE	TRUE	TRUE	TRUE
SIDM00884	HCC1395	Breast	Breast Carcinoma	TRUE	TRUE	TRUE	TRUE	TRUE
SIDM00885	HCC1187	Breast	Breast Carcinoma	TRUE	TRUE	TRUE	TRUE	TRUE
SIDM00886	DB	Haematopoietic and Lymphoid	B-Cell Non-Hodgkin's Lymphoma	TRUE	TRUE	TRUE	TRUE	TRUE
SIDM00887	Daoy	Central Nervous System	Other Solid Carcinomas	TRUE	TRUE	TRUE	TRUE	TRUE
SIDM00888	D-283MED	Central Nervous System	Other Solid Carcinomas	TRUE	TRUE	TRUE	TRUE	TRUE
SIDM00889	C-33-A	Cervix	Cervical Carcinoma	TRUE	TRUE	TRUE	TRUE	TRUE
SIDM00890	C32	Skin	Melanoma	TRUE	TRUE	TRUE	TRUE	TRUE
SIDM00892	BT-483	Breast	Breast Carcinoma	TRUE	TRUE	TRUE	TRUE	TRUE
SIDM00893	BT-20	Breast	Breast Carcinoma	TRUE	TRUE	TRUE	TRUE	TRUE
SIDM00895	BC-3	Haematopoietic and Lymphoid	B-Cell Non-Hodgkin's Lymphoma	TRUE	TRUE	TRUE	TRUE	TRUE
SIDM00896	BC-1	Haematopoietic and Lymphoid	B-Cell Non-Hodgkin's Lymphoma	TRUE	TRUE	TRUE	TRUE	TRUE
SIDM00898	AU565	Breast	Breast Carcinoma	TRUE	TRUE	TRUE	TRUE	TRUE
SIDM00899	AsPC-1	Pancreas	Pancreatic Carcinoma	TRUE	TRUE	TRUE	TRUE	TRUE
SIDM00900	ARH-77	Haematopoietic and Lymphoid	Non-Cancerous	TRUE	TRUE	TRUE	TRUE	TRUE
SIDM00901	AN3-CA	Endometrium	Endometrial Carcinoma	TRUE	TRUE	TRUE	TRUE	TRUE
SIDM00902	JHU-028	Lung	Lung Adenocarcinoma	TRUE	TRUE	TRUE	FALSE	TRUE
SIDM00903	A549	Lung	Lung Adenocarcinoma	TRUE	TRUE	TRUE	TRUE	TRUE
SIDM00905	C-4-I	Cervix	Cervical Carcinoma	TRUE	TRUE	TRUE	TRUE	TRUE
SIDM00907	CA46	Haematopoietic and Lymphoid	Burkitt's Lymphoma	TRUE	TRUE	TRUE	TRUE	TRUE
SIDM00909	COLO-829	Skin	Melanoma	TRUE	TRUE	TRUE	TRUE	TRUE
SIDM00910	CHP-212	Peripheral Nervous System	Neuroblastoma	TRUE	TRUE	TRUE	TRUE	TRUE
SIDM00915	NCI-H378	Lung	Small Cell Lung Carcinoma	TRUE	TRUE	TRUE	TRUE	TRUE
SIDM00917	CESS	Haematopoietic and Lymphoid	Acute Myeloid Leukemia	TRUE	TRUE	TRUE	TRUE	TRUE
SIDM00918	Caov-4	Ovary	Ovarian Carcinoma	TRUE	TRUE	TRUE	TRUE	TRUE
SIDM00919	Caov-3	Ovary	Ovarian Carcinoma	TRUE	TRUE	FALSE	TRUE	TRUE
SIDM00920	CAMA-1	Breast	Breast Carcinoma	TRUE	TRUE	TRUE	TRUE	TRUE
SIDM00921	Calu-6	Lung	Non-Small Cell Lung Carcinoma	TRUE	TRUE	TRUE	TRUE	TRUE
SIDM00922	Calu-3	Lung	Lung Adenocarcinoma	TRUE	TRUE	TRUE	TRUE	TRUE
SIDM00923	Ca-Ski	Cervix	Cervical Carcinoma	TRUE	TRUE	TRUE	TRUE	TRUE
SIDM00924	ChaGo-K-1	Lung	Other Solid Carcinomas	TRUE	TRUE	TRUE	TRUE	TRUE
SIDM00925	NCI-H441	Lung	Lung Adenocarcinoma	TRUE	TRUE	TRUE	TRUE	TRUE
SIDM00926	NCI-H2172	Lung	Non-Small Cell Lung Carcinoma	TRUE	TRUE	TRUE	TRUE	TRUE
SIDM00927	NCI-H510A	Lung	Small Cell Lung Carcinoma	TRUE	TRUE	TRUE	TRUE	TRUE
SIDM00928	CAL-85-1	Breast	Breast Carcinoma	TRUE	TRUE	TRUE	TRUE	TRUE
SIDM00929	CAL-78	Bone	Chondrosarcoma	TRUE	TRUE	TRUE	TRUE	TRUE
SIDM00930	CAL-72	Bone	Osteosarcoma	TRUE	TRUE	TRUE	TRUE	TRUE
SIDM00931	CAL-62	Thyroid	Thyroid Gland Carcinoma	TRUE	TRUE	TRUE	TRUE	TRUE
SIDM00932	CAL-54	Kidney	Kidney Carcinoma	TRUE	TRUE	TRUE	TRUE	TRUE
SIDM00933	CAL-51	Breast	Breast Carcinoma	TRUE	TRUE	TRUE	TRUE	TRUE
SIDM00934	CAPAN-1	Pancreas	Pancreatic Carcinoma	TRUE	TRUE	TRUE	TRUE	TRUE
SIDM00935	CAL-39	Vulva	Other Solid Carcinomas	TRUE	TRUE	TRUE	TRUE	TRUE
SIDM00936	CAL-29	Bladder	Bladder Carcinoma	TRUE	TRUE	TRUE	TRUE	TRUE
SIDM00937	CAL-27	Head and Neck	Oral Cavity Carcinoma	TRUE	TRUE	TRUE	TRUE	TRUE
SIDM00938	CAL-148	Breast	Breast Carcinoma	TRUE	TRUE	TRUE	TRUE	TRUE
SIDM00939	CAL-12T	Lung	Non-Small Cell Lung Carcinoma	TRUE	TRUE	TRUE	TRUE	TRUE
SIDM00940	CAL-120	Breast	Breast Carcinoma	TRUE	TRUE	TRUE	TRUE	TRUE
SIDM00941	CAKI-1	Kidney	Kidney Carcinoma	TRUE	TRUE	TRUE	TRUE	TRUE
SIDM00942	CAL-33	Head and Neck	Oral Cavity Carcinoma	TRUE	TRUE	TRUE	TRUE	TRUE
SIDM00943	CAPAN-2	Pancreas	Pancreatic Carcinoma	TRUE	TRUE	TRUE	TRUE	TRUE
SIDM00944	CL-11	Large Intestine	Colorectal Carcinoma	TRUE	TRUE	TRUE	TRUE	TRUE
SIDM00945	CL-34	Large Intestine	Colorectal Carcinoma	TRUE	TRUE	TRUE	FALSE	TRUE
SIDM00946	DND-41	Haematopoietic and Lymphoid	T-Lymphoblastic Leukemia	TRUE	TRUE	TRUE	TRUE	TRUE
SIDM00947	DK-MG	Central Nervous System	Glioblastoma	TRUE	TRUE	TRUE	TRUE	TRUE
SIDM00948	DG-75	Haematopoietic and Lymphoid	Burkitt's Lymphoma	TRUE	TRUE	TRUE	TRUE	TRUE
SIDM00949	DEL	Haematopoietic and Lymphoid	T-Cell Non-Hodgkin's Lymphoma	TRUE	TRUE	TRUE	TRUE	TRUE
SIDM00950	DAN-G	Pancreas	Pancreatic Carcinoma	TRUE	TRUE	TRUE	TRUE	TRUE
SIDM00951	CTV-1	Haematopoietic and Lymphoid	T-Lymphoblastic Leukemia	TRUE	TRUE	TRUE	TRUE	TRUE
SIDM00953	CPC-N	Lung	Small Cell Lung Carcinoma	TRUE	TRUE	TRUE	TRUE	TRUE
SIDM00954	COLO-824	Breast	Breast Carcinoma	TRUE	TRUE	TRUE	TRUE	TRUE
SIDM00955	COLO-783	Skin	Melanoma	TRUE	TRUE	TRUE	FALSE	TRUE
SIDM00956	COLO-680N	Esophagus	Esophageal Squamous Cell Carcinoma	TRUE	TRUE	TRUE	TRUE	TRUE
SIDM00957	COLO-678	Large Intestine	Colorectal Carcinoma	TRUE	TRUE	TRUE	TRUE	TRUE
SIDM00958	CML-T1	Haematopoietic and Lymphoid	Chronic Myelogenous Leukemia	TRUE	TRUE	TRUE	TRUE	TRUE
SIDM00959	CMK	Haematopoietic and Lymphoid	Acute Myeloid Leukemia	TRUE	TRUE	TRUE	FALSE	TRUE
SIDM00960	CL-40	Large Intestine	Colorectal Carcinoma	TRUE	TRUE	TRUE	TRUE	TRUE
SIDM00961	CADO-ES1	Bone	Ewing's Sarcoma	TRUE	TRUE	TRUE	TRUE	TRUE
SIDM00962	BV-173	Haematopoietic and Lymphoid	Chronic Myelogenous Leukemia	TRUE	TRUE	TRUE	TRUE	TRUE
SIDM00963	BT-474	Breast	Breast Carcinoma	TRUE	TRUE	TRUE	TRUE	TRUE
SIDM00964	BPH-1	Prostate	Non-Cancerous	TRUE	TRUE	TRUE	TRUE	TRUE
SIDM00965	NCI-H446	Lung	Small Cell Lung Carcinoma	TRUE	TRUE	TRUE	TRUE	TRUE
SIDM00966	OVCA433	Ovary	Ovarian Carcinoma	TRUE	TRUE	TRUE	TRUE	TRUE
SIDM00967	OVCA420	Ovary	Ovarian Carcinoma	TRUE	TRUE	TRUE	TRUE	TRUE
SIDM00968	Hey	Ovary	Ovarian Carcinoma	TRUE	TRUE	TRUE	TRUE	TRUE
SIDM00969	DOV13	Ovary	Ovarian Carcinoma	TRUE	TRUE	TRUE	TRUE	TRUE
SIDM00970	DSH1	Bladder	Bladder Carcinoma	TRUE	TRUE	TRUE	TRUE	TRUE
SIDM00971	ZR-75-30	Breast	Breast Carcinoma	TRUE	TRUE	TRUE	TRUE	TRUE
SIDM00973	WM793B	Skin	Melanoma	TRUE	TRUE	TRUE	TRUE	TRUE
SIDM00974	WM35	Skin	Melanoma	TRUE	TRUE	TRUE	TRUE	TRUE
SIDM00975	WM278	Skin	Melanoma	TRUE	TRUE	TRUE	TRUE	TRUE
SIDM00976	WM1552C	Skin	Melanoma	TRUE	TRUE	TRUE	TRUE	TRUE
SIDM00980	23132-87	Stomach	Gastric Carcinoma	TRUE	TRUE	TRUE	TRUE	TRUE
SIDM00981	DOHH-2	Haematopoietic and Lymphoid	B-Cell Non-Hodgkin's Lymphoma	TRUE	TRUE	TRUE	TRUE	TRUE
SIDM00982	42-MG-BA	Central Nervous System	Glioblastoma	TRUE	TRUE	TRUE	TRUE	TRUE
SIDM00983	647-V	Bladder	Bladder Carcinoma	TRUE	TRUE	TRUE	TRUE	TRUE
SIDM00985	BL-41	Haematopoietic and Lymphoid	Burkitt's Lymphoma	TRUE	TRUE	TRUE	TRUE	TRUE
SIDM00986	BHY	Head and Neck	Oral Cavity Carcinoma	TRUE	TRUE	TRUE	TRUE	TRUE
SIDM00987	BHT-101	Thyroid	Thyroid Gland Carcinoma	TRUE	TRUE	TRUE	TRUE	TRUE
SIDM00988	BFTC-909	Kidney	Kidney Carcinoma	TRUE	TRUE	TRUE	TRUE	TRUE
SIDM00989	BFTC-905	Bladder	Bladder Carcinoma	TRUE	TRUE	TRUE	TRUE	TRUE
SIDM00990	BEN	Lung	Non-Small Cell Lung Carcinoma	TRUE	TRUE	TRUE	TRUE	TRUE
SIDM00992	B-CPAP	Thyroid	Thyroid Gland Carcinoma	TRUE	TRUE	TRUE	TRUE	TRUE
SIDM00993	AMO-1	Haematopoietic and Lymphoid	Plasma Cell Myeloma	TRUE	TRUE	TRUE	TRUE	TRUE
SIDM00994	ALL-SIL	Haematopoietic and Lymphoid	T-Lymphoblastic Leukemia	TRUE	TRUE	TRUE	TRUE	TRUE
SIDM00995	A431	Vulva	Other Solid Carcinomas	TRUE	TRUE	TRUE	TRUE	TRUE
SIDM00996	8505C	Thyroid	Thyroid Gland Carcinoma	TRUE	TRUE	TRUE	TRUE	TRUE
SIDM00997	8305C	Thyroid	Thyroid Gland Carcinoma	TRUE	TRUE	TRUE	TRUE	TRUE
SIDM00998	8-MG-BA	Central Nervous System	Glioblastoma	TRUE	TRUE	TRUE	TRUE	TRUE
SIDM00999	639-V	Bladder	Bladder Carcinoma	TRUE	TRUE	TRUE	TRUE	TRUE
SIDM01000	WM-115	Skin	Melanoma	TRUE	TRUE	TRUE	TRUE	TRUE
SIDM01001	DU-4475	Breast	Breast Carcinoma	TRUE	TRUE	TRUE	TRUE	TRUE
SIDM01002	EFM-192A	Breast	Breast Carcinoma	TRUE	TRUE	TRUE	TRUE	TRUE
SIDM01003	KE-37	Haematopoietic and Lymphoid	T-Lymphoblastic Leukemia	TRUE	TRUE	TRUE	TRUE	TRUE
SIDM01004	KCL-22	Haematopoietic and Lymphoid	Chronic Myelogenous Leukemia	TRUE	TRUE	TRUE	TRUE	TRUE
SIDM01005	KASUMI-1	Haematopoietic and Lymphoid	Acute Myeloid Leukemia	TRUE	TRUE	TRUE	TRUE	TRUE
SIDM01006	KARPAS-620	Haematopoietic and Lymphoid	Plasma Cell Myeloma	TRUE	TRUE	TRUE	TRUE	TRUE
SIDM01007	KARPAS-45	Haematopoietic and Lymphoid	T-Lymphoblastic Leukemia	TRUE	TRUE	TRUE	TRUE	TRUE
SIDM01008	KARPAS-422	Haematopoietic and Lymphoid	B-Cell Non-Hodgkin's Lymphoma	TRUE	TRUE	TRUE	TRUE	TRUE
SIDM01009	KELLY	Peripheral Nervous System	Neuroblastoma	TRUE	TRUE	TRUE	TRUE	TRUE
SIDM01010	KARPAS-299	Haematopoietic and Lymphoid	T-Cell Non-Hodgkin's Lymphoma	TRUE	TRUE	TRUE	TRUE	TRUE
SIDM01011	KARPAS-1106P	Haematopoietic and Lymphoid	B-Cell Non-Hodgkin's Lymphoma	TRUE	TRUE	TRUE	TRUE	TRUE
SIDM01012	JVM-3	Haematopoietic and Lymphoid	B-Cell Non-Hodgkin's Lymphoma	TRUE	TRUE	TRUE	TRUE	TRUE
SIDM01013	JVM-2	Haematopoietic and Lymphoid	B-Cell Non-Hodgkin's Lymphoma	TRUE	TRUE	TRUE	TRUE	TRUE
SIDM01015	JURL-MK1	Haematopoietic and Lymphoid	Chronic Myelogenous Leukemia	TRUE	TRUE	TRUE	TRUE	TRUE
SIDM01016	Jurkat	Haematopoietic and Lymphoid	T-Lymphoblastic Leukemia	FALSE	FALSE	TRUE	TRUE	TRUE
SIDM01017	KARPAS-231	Haematopoietic and Lymphoid	B-Cell Non-Hodgkin's Lymphoma	TRUE	TRUE	TRUE	TRUE	TRUE
SIDM01018	KM-H2	Haematopoietic and Lymphoid	Hodgkin's Lymphoma	TRUE	TRUE	TRUE	TRUE	TRUE
SIDM01019	KMOE-2	Haematopoietic and Lymphoid	Acute Myeloid Leukemia	TRUE	TRUE	TRUE	TRUE	TRUE
SIDM01020	KMS-12-BM	Haematopoietic and Lymphoid	Plasma Cell Myeloma	TRUE	TRUE	TRUE	TRUE	TRUE
SIDM01023	MONO-MAC-6	Haematopoietic and Lymphoid	Acute Myeloid Leukemia	TRUE	TRUE	TRUE	TRUE	TRUE
SIDM01024	KYSE-70	Esophagus	Esophageal Squamous Cell Carcinoma	TRUE	TRUE	TRUE	TRUE	TRUE
SIDM01025	KYSE-520	Esophagus	Esophageal Squamous Cell Carcinoma	TRUE	TRUE	TRUE	TRUE	TRUE
SIDM01026	KYSE-510	Esophagus	Esophageal Squamous Cell Carcinoma	TRUE	TRUE	TRUE	TRUE	TRUE
SIDM01027	KYSE-450	Esophagus	Esophageal Squamous Cell Carcinoma	TRUE	TRUE	TRUE	TRUE	TRUE
SIDM01028	KYSE-410	Esophagus	Esophageal Squamous Cell Carcinoma	TRUE	TRUE	TRUE	TRUE	TRUE
SIDM01029	KYSE-270	Esophagus	Esophageal Squamous Cell Carcinoma	TRUE	TRUE	TRUE	TRUE	TRUE
SIDM01030	KYSE-180	Esophagus	Esophageal Squamous Cell Carcinoma	TRUE	TRUE	TRUE	TRUE	TRUE
SIDM01031	KYSE-150	Esophagus	Esophageal Squamous Cell Carcinoma	TRUE	TRUE	TRUE	TRUE	TRUE
SIDM01032	KYSE-140	Esophagus	Esophageal Squamous Cell Carcinoma	TRUE	TRUE	TRUE	TRUE	TRUE
SIDM01033	KU-19-19	Bladder	Bladder Carcinoma	TRUE	TRUE	TRUE	TRUE	TRUE
SIDM01034	KOPN-8	Haematopoietic and Lymphoid	B-Lymphoblastic Leukemia	TRUE	TRUE	TRUE	TRUE	TRUE
SIDM01036	JJN-3	Haematopoietic and Lymphoid	Plasma Cell Myeloma	TRUE	TRUE	TRUE	TRUE	TRUE
SIDM01037	JIMT-1	Breast	Breast Carcinoma	TRUE	TRUE	TRUE	FALSE	TRUE
SIDM01038	JEKO-1	Haematopoietic and Lymphoid	B-Cell Non-Hodgkin's Lymphoma	TRUE	TRUE	TRUE	TRUE	TRUE
SIDM01039	JAR	Placenta	Other Solid Carcinomas	TRUE	TRUE	TRUE	TRUE	TRUE
SIDM01040	FU-OV-1	Ovary	Ovarian Carcinoma	TRUE	TRUE	TRUE	TRUE	TRUE
SIDM01041	FLO-1	Esophagus	Esophageal Adenocarcinoma	TRUE	TRUE	TRUE	TRUE	TRUE
SIDM01042	EVSA-T	Breast	Breast Carcinoma	TRUE	TRUE	TRUE	TRUE	TRUE
SIDM01043	ESS-1	Endometrium	Other Solid Carcinomas	TRUE	TRUE	TRUE	TRUE	TRUE
SIDM01044	EPLC-272H	Lung	Other Solid Carcinomas	TRUE	TRUE	TRUE	TRUE	TRUE
SIDM01045	EN	Endometrium	Endometrial Carcinoma	TRUE	TRUE	TRUE	TRUE	TRUE
SIDM01047	EM-2	Haematopoietic and Lymphoid	Chronic Myelogenous Leukemia	TRUE	TRUE	TRUE	TRUE	TRUE
SIDM01048	EJM	Haematopoietic and Lymphoid	Plasma Cell Myeloma	TRUE	TRUE	TRUE	TRUE	TRUE
SIDM01049	EHEB	Haematopoietic and Lymphoid	Non-Cancerous	TRUE	TRUE	TRUE	TRUE	TRUE
SIDM01050	EGI-1	Biliary Tract	Biliary Tract Carcinoma	TRUE	TRUE	TRUE	TRUE	TRUE
SIDM01051	EFO-27	Ovary	Ovarian Carcinoma	TRUE	TRUE	TRUE	TRUE	TRUE
SIDM01052	EFO-21	Ovary	Ovarian Carcinoma	TRUE	TRUE	TRUE	TRUE	TRUE
SIDM01055	GAMG	Central Nervous System	Glioblastoma	TRUE	TRUE	TRUE	TRUE	TRUE
SIDM01056	EFM-19	Breast	Breast Carcinoma	TRUE	TRUE	TRUE	TRUE	TRUE
SIDM01057	GDM-1	Haematopoietic and Lymphoid	Acute Myeloid Leukemia	TRUE	TRUE	TRUE	TRUE	TRUE
SIDM01058	GRANTA-519	Haematopoietic and Lymphoid	B-Cell Non-Hodgkin's Lymphoma	TRUE	TRUE	TRUE	TRUE	TRUE
SIDM01059	IPC-298	Skin	Melanoma	TRUE	TRUE	TRUE	TRUE	TRUE
SIDM01060	IGR-1	Skin	Melanoma	TRUE	TRUE	TRUE	TRUE	TRUE
SIDM01061	HN	Head and Neck	Oral Cavity Carcinoma	TRUE	TRUE	TRUE	TRUE	TRUE
SIDM01062	HDQ-P1	Breast	Breast Carcinoma	TRUE	TRUE	TRUE	TRUE	TRUE
SIDM01063	HD-MY-Z	Haematopoietic and Lymphoid	Hodgkin's Lymphoma	TRUE	TRUE	TRUE	TRUE	TRUE
SIDM01064	HDLM-2	Haematopoietic and Lymphoid	Hodgkin's Lymphoma	TRUE	TRUE	TRUE	TRUE	TRUE
SIDM01066	IGR-37	Skin	Melanoma	TRUE	TRUE	TRUE	TRUE	TRUE
SIDM01067	HCC-827	Lung	Lung Adenocarcinoma	TRUE	TRUE	TRUE	TRUE	TRUE
SIDM01068	HCC-78	Lung	Lung Adenocarcinoma	TRUE	TRUE	TRUE	TRUE	TRUE
SIDM01069	HCC-44	Lung	Lung Adenocarcinoma	TRUE	TRUE	TRUE	TRUE	TRUE
SIDM01071	HCC-33	Lung	Small Cell Lung Carcinoma	TRUE	TRUE	FALSE	TRUE	TRUE
SIDM01072	HCC-15	Lung	Squamous Cell Lung Carcinoma	TRUE	TRUE	TRUE	TRUE	TRUE
SIDM01073	HC-1	Haematopoietic and Lymphoid	Other Blood Carcinomas	TRUE	TRUE	TRUE	TRUE	TRUE
SIDM01074	GMS-10	Central Nervous System	Glioblastoma	TRUE	TRUE	TRUE	TRUE	TRUE
SIDM01076	697	Haematopoietic and Lymphoid	B-Lymphoblastic Leukemia	TRUE	TRUE	TRUE	TRUE	TRUE
SIDM01077	VCaP	Prostate	Prostate Carcinoma	TRUE	TRUE	TRUE	TRUE	TRUE
SIDM01078	SHP-77	Lung	Small Cell Lung Carcinoma	TRUE	TRUE	TRUE	FALSE	TRUE
SIDM01079	SH-4	Skin	Melanoma	TRUE	TRUE	TRUE	TRUE	TRUE
SIDM01080	SCC-9	Head and Neck	Oral Cavity Carcinoma	TRUE	TRUE	TRUE	TRUE	TRUE
SIDM01081	SCC-4	Head and Neck	Oral Cavity Carcinoma	TRUE	TRUE	TRUE	TRUE	TRUE
SIDM01082	SCC-25	Head and Neck	Oral Cavity Carcinoma	TRUE	TRUE	TRUE	TRUE	TRUE
SIDM01083	SCC-15	Head and Neck	Oral Cavity Carcinoma	TRUE	TRUE	TRUE	TRUE	TRUE
SIDM01084	Saos-2	Bone	Osteosarcoma	TRUE	TRUE	TRUE	TRUE	TRUE
SIDM01085	RT4	Bladder	Bladder Carcinoma	TRUE	TRUE	TRUE	TRUE	TRUE
SIDM01086	RS4-11	Haematopoietic and Lymphoid	B-Lymphoblastic Leukemia	TRUE	TRUE	TRUE	TRUE	TRUE
SIDM01087	RPMI-7951	Skin	Melanoma	TRUE	TRUE	TRUE	TRUE	TRUE
SIDM01088	RL95-2	Endometrium	Endometrial Carcinoma	TRUE	TRUE	TRUE	TRUE	TRUE
SIDM01089	RL	Haematopoietic and Lymphoid	B-Cell Non-Hodgkin's Lymphoma	TRUE	TRUE	TRUE	TRUE	TRUE
SIDM01090	RKO	Large Intestine	Colorectal Carcinoma	TRUE	TRUE	TRUE	TRUE	TRUE
SIDM01092	RF-48	Haematopoietic and Lymphoid	B-Cell Non-Hodgkin's Lymphoma	TRUE	TRUE	TRUE	TRUE	TRUE
SIDM01093	SiHa	Cervix	Cervical Carcinoma	TRUE	TRUE	TRUE	TRUE	TRUE
SIDM01095	SJRH30	Soft Tissue	Rhabdomyosarcoma	TRUE	TRUE	TRUE	TRUE	TRUE
SIDM01096	SK-CO-1	Large Intestine	Colorectal Carcinoma	TRUE	TRUE	TRUE	TRUE	TRUE
SIDM01097	SK-PN-DW	Central Nervous System	Other Solid Carcinomas	TRUE	TRUE	TRUE	TRUE	TRUE
SIDM01098	SK-N-SH	Peripheral Nervous System	Neuroblastoma	TRUE	TRUE	TRUE	TRUE	TRUE
SIDM01099	SK-N-FI	Peripheral Nervous System	Neuroblastoma	TRUE	TRUE	TRUE	TRUE	TRUE
SIDM01100	SK-N-DZ	Peripheral Nervous System	Neuroblastoma	TRUE	TRUE	TRUE	TRUE	TRUE
SIDM01101	SK-N-AS	Peripheral Nervous System	Neuroblastoma	TRUE	TRUE	TRUE	TRUE	TRUE
SIDM01102	WIL2-NS	Haematopoietic and Lymphoid	Non-Cancerous	TRUE	TRUE	TRUE	TRUE	TRUE
SIDM01103	SK-MES-1	Lung	Squamous Cell Lung Carcinoma	TRUE	TRUE	TRUE	TRUE	TRUE
SIDM01104	SK-MEL-31	Skin	Melanoma	TRUE	TRUE	TRUE	TRUE	TRUE
SIDM01105	SK-MEL-3	Skin	Melanoma	TRUE	TRUE	TRUE	TRUE	TRUE
SIDM01106	SK-MEL-24	Skin	Melanoma	TRUE	TRUE	TRUE	TRUE	TRUE
SIDM01107	SK-MEL-1	Skin	Melanoma	TRUE	TRUE	TRUE	TRUE	TRUE
SIDM01108	SK-LU-1	Lung	Lung Adenocarcinoma	TRUE	TRUE	TRUE	TRUE	TRUE
SIDM01109	SK-LMS-1	Soft Tissue	Other Solid Carcinomas	TRUE	TRUE	TRUE	TRUE	TRUE
SIDM01110	SK-HEP-1	Liver	Hepatocellular Carcinoma	TRUE	TRUE	TRUE	TRUE	TRUE
SIDM01111	SK-ES-1	Bone	Ewing's Sarcoma	TRUE	TRUE	TRUE	TRUE	TRUE
SIDM01112	SJSA-1	Bone	Osteosarcoma	TRUE	TRUE	TRUE	TRUE	TRUE
SIDM01113	SK-UT-1	Uterus	Other Solid Carcinomas	TRUE	TRUE	TRUE	TRUE	TRUE
SIDM01114	PWR-1E	Prostate	Non-Cancerous	TRUE	TRUE	TRUE	TRUE	TRUE
SIDM01116	NCI-H810	Lung	Non-Small Cell Lung Carcinoma	TRUE	TRUE	TRUE	TRUE	TRUE
SIDM01117	NCI-H748	Lung	Small Cell Lung Carcinoma	TRUE	TRUE	TRUE	TRUE	TRUE
SIDM01119	NCI-H727	Lung	Other Solid Carcinomas	TRUE	TRUE	TRUE	TRUE	TRUE
SIDM01120	NCI-H720	Lung	Other Solid Carcinomas	TRUE	TRUE	TRUE	TRUE	TRUE
SIDM01121	NCI-H69	Lung	Small Cell Lung Carcinoma	TRUE	TRUE	TRUE	TRUE	TRUE
SIDM01122	NCI-H661	Lung	Non-Small Cell Lung Carcinoma	TRUE	TRUE	TRUE	TRUE	TRUE
SIDM01124	NCI-H650	Lung	Lung Adenocarcinoma	TRUE	TRUE	TRUE	TRUE	TRUE
SIDM01125	NCI-H647	Lung	Other Solid Carcinomas	TRUE	TRUE	TRUE	TRUE	TRUE
SIDM01126	NCI-H64	Lung	Small Cell Lung Carcinoma	TRUE	TRUE	TRUE	TRUE	TRUE
SIDM01127	NCI-H596	Lung	Other Solid Carcinomas	TRUE	TRUE	TRUE	TRUE	TRUE
SIDM01128	NCI-H526	Lung	Small Cell Lung Carcinoma	TRUE	TRUE	TRUE	TRUE	TRUE
SIDM01129	NCI-H524	Lung	Small Cell Lung Carcinoma	TRUE	TRUE	TRUE	TRUE	TRUE
SIDM01130	NCI-H520	Lung	Squamous Cell Lung Carcinoma	TRUE	TRUE	TRUE	TRUE	TRUE
SIDM01131	NCI-H82	Lung	Small Cell Lung Carcinoma	TRUE	TRUE	TRUE	TRUE	TRUE
SIDM01132	PFSK-1	Central Nervous System	Other Solid Carcinomas	TRUE	TRUE	TRUE	TRUE	TRUE
SIDM01133	NCI-H835	Lung	Other Solid Carcinomas	TRUE	TRUE	TRUE	TRUE	TRUE
SIDM01134	NCI-H841	Lung	Small Cell Lung Carcinoma	TRUE	TRUE	TRUE	TRUE	TRUE
SIDM01135	PANC-10-05	Pancreas	Pancreatic Carcinoma	TRUE	TRUE	TRUE	TRUE	TRUE
SIDM01136	PANC-08-13	Pancreas	Pancreatic Carcinoma	TRUE	TRUE	TRUE	TRUE	TRUE
SIDM01137	PANC-04-03	Pancreas	Pancreatic Carcinoma	TRUE	TRUE	TRUE	TRUE	TRUE
SIDM01138	PANC-03-27	Pancreas	Pancreatic Carcinoma	TRUE	TRUE	TRUE	TRUE	TRUE
SIDM01139	PANC-02-03	Pancreas	Pancreatic Carcinoma	TRUE	TRUE	TRUE	TRUE	TRUE
SIDM01140	PA-1	Ovary	Ovarian Carcinoma	TRUE	TRUE	TRUE	TRUE	TRUE
SIDM01141	OV-90	Ovary	Ovarian Carcinoma	TRUE	TRUE	TRUE	TRUE	TRUE
SIDM01144	SNU-5	Stomach	Gastric Carcinoma	TRUE	TRUE	TRUE	TRUE	TRUE
SIDM01145	SNU-16	Stomach	Gastric Carcinoma	TRUE	TRUE	TRUE	TRUE	TRUE
SIDM01146	SNU-1	Stomach	Gastric Carcinoma	TRUE	TRUE	TRUE	TRUE	TRUE
SIDM01147	NCI-N87	Stomach	Gastric Carcinoma	TRUE	TRUE	TRUE	TRUE	TRUE
SIDM01148	NCI-H929	Haematopoietic and Lymphoid	Plasma Cell Myeloma	TRUE	TRUE	TRUE	TRUE	TRUE
SIDM01149	NCI-H847	Lung	Small Cell Lung Carcinoma	TRUE	TRUE	TRUE	TRUE	TRUE
SIDM01150	NCI-H838	Lung	Lung Adenocarcinoma	TRUE	TRUE	TRUE	TRUE	TRUE
SIDM01151	SNU-182	Liver	Hepatocellular Carcinoma	TRUE	TRUE	TRUE	TRUE	TRUE
SIDM01154	SUP-T1	Haematopoietic and Lymphoid	T-Lymphoblastic Leukemia	TRUE	TRUE	TRUE	TRUE	TRUE
SIDM01155	SW1088	Central Nervous System	Low Grade Glioma	TRUE	TRUE	TRUE	TRUE	TRUE
SIDM01156	SW1271	Lung	Small Cell Lung Carcinoma	TRUE	TRUE	TRUE	TRUE	TRUE
SIDM01157	SW954	Vulva	Other Solid Carcinomas	TRUE	TRUE	TRUE	TRUE	TRUE
SIDM01158	SW900	Lung	Squamous Cell Lung Carcinoma	TRUE	TRUE	TRUE	TRUE	TRUE
SIDM01159	SW872	Soft Tissue	Other Solid Carcinomas	TRUE	TRUE	TRUE	TRUE	TRUE
SIDM01160	SW780	Bladder	Bladder Carcinoma	TRUE	TRUE	TRUE	TRUE	TRUE
SIDM01161	SW982	Soft Tissue	Other Solid Carcinomas	TRUE	TRUE	TRUE	TRUE	TRUE
SIDM01162	SW156	Kidney	Kidney Carcinoma	TRUE	FALSE	TRUE	TRUE	TRUE
SIDM01163	SW1573	Lung	Lung Adenocarcinoma	TRUE	TRUE	TRUE	TRUE	TRUE
SIDM01164	SW1783	Central Nervous System	Low Grade Glioma	TRUE	TRUE	TRUE	TRUE	TRUE
SIDM01165	SW1990	Pancreas	Pancreatic Carcinoma	TRUE	TRUE	TRUE	TRUE	TRUE
SIDM01168	SW626	Large Intestine	Colorectal Carcinoma	TRUE	TRUE	TRUE	TRUE	TRUE
SIDM01169	TOV-21G	Ovary	Ovarian Carcinoma	TRUE	TRUE	TRUE	TRUE	TRUE
SIDM01170	TOV-112D	Ovary	Ovarian Carcinoma	TRUE	TRUE	TRUE	TRUE	TRUE
SIDM01171	T98G	Central Nervous System	Glioblastoma	TRUE	TRUE	TRUE	TRUE	TRUE
SIDM01172	THP-1	Haematopoietic and Lymphoid	Acute Myeloid Leukemia	TRUE	TRUE	TRUE	TRUE	TRUE
SIDM01173	TE-441-T	Soft Tissue	Rhabdomyosarcoma	TRUE	TRUE	TRUE	TRUE	TRUE
SIDM01174	SW756	Cervix	Cervical Carcinoma	TRUE	TRUE	TRUE	TRUE	TRUE
SIDM01175	SW684	Soft Tissue	Other Solid Carcinomas	TRUE	TRUE	TRUE	TRUE	TRUE
SIDM01176	SUP-B15	Haematopoietic and Lymphoid	B-Lymphoblastic Leukemia	TRUE	TRUE	TRUE	TRUE	TRUE
SIDM01177	SUP-B8	Haematopoietic and Lymphoid	B-Lymphoblastic Leukemia	TRUE	TRUE	TRUE	TRUE	TRUE
SIDM01178	SW962	Vulva	Other Solid Carcinomas	TRUE	TRUE	TRUE	TRUE	TRUE
SIDM01179	VA-ES-BJ	Soft Tissue	Other Solid Carcinomas	TRUE	TRUE	TRUE	TRUE	TRUE
SIDM01180	SNU-387	Liver	Hepatocellular Carcinoma	TRUE	TRUE	TRUE	TRUE	TRUE
SIDM01181	SNU-398	Liver	Hepatocellular Carcinoma	TRUE	TRUE	TRUE	TRUE	TRUE
SIDM01182	UM-UC-3	Bladder	Bladder Carcinoma	TRUE	TRUE	TRUE	TRUE	TRUE
SIDM01183	UMC-11	Lung	Other Solid Carcinomas	TRUE	TRUE	TRUE	TRUE	TRUE
SIDM01184	T24	Bladder	Bladder Carcinoma	TRUE	TRUE	TRUE	TRUE	TRUE
SIDM01186	UACC-893	Breast	Breast Carcinoma	TRUE	TRUE	TRUE	TRUE	TRUE
SIDM01187	UACC-812	Breast	Breast Carcinoma	TRUE	TRUE	TRUE	TRUE	TRUE
SIDM01188	SU8686	Pancreas	Pancreatic Carcinoma	TRUE	TRUE	TRUE	TRUE	TRUE
SIDM01189	U-87-MG	Central Nervous System	Glioblastoma	TRUE	TRUE	TRUE	TRUE	TRUE
SIDM01190	TCCSUP	Bladder	Bladder Carcinoma	TRUE	TRUE	TRUE	TRUE	TRUE
SIDM01191	U-2-OS	Bone	Osteosarcoma	TRUE	TRUE	TRUE	TRUE	TRUE
SIDM01193	U-118-MG	Central Nervous System	Low Grade Glioma	TRUE	TRUE	TRUE	TRUE	TRUE
SIDM01194	SNU-449	Liver	Hepatocellular Carcinoma	TRUE	TRUE	TRUE	TRUE	TRUE
SIDM01196	SNU-475	Liver	Hepatocellular Carcinoma	TRUE	TRUE	TRUE	TRUE	TRUE
SIDM01197	SNU-C1	Large Intestine	Colorectal Carcinoma	TRUE	TRUE	TRUE	TRUE	TRUE
SIDM01198	ST486	Haematopoietic and Lymphoid	Burkitt's Lymphoma	TRUE	TRUE	TRUE	TRUE	TRUE
SIDM01199	SNU-423	Liver	Hepatocellular Carcinoma	TRUE	TRUE	TRUE	TRUE	TRUE
SIDM01201	NK-92MI	Haematopoietic and Lymphoid	Other Blood Carcinomas	TRUE	TRUE	FALSE	TRUE	TRUE
SIDM01203	NTERA-2-cl-D1	Testis	Other Solid Carcinomas	FALSE	FALSE	TRUE	TRUE	TRUE
SIDM01205	TUR	Haematopoietic and Lymphoid	Acute Myeloid Leukemia	TRUE	TRUE	TRUE	TRUE	TRUE
SIDM01206	IMR-5	Peripheral Nervous System	Neuroblastoma	TRUE	TRUE	TRUE	TRUE	TRUE
SIDM01210	KNS-81-FD	Central Nervous System	Glioblastoma	TRUE	TRUE	TRUE	TRUE	TRUE
SIDM01217	MY-M12	Haematopoietic and Lymphoid	Other Blood Carcinomas	TRUE	TRUE	TRUE	TRUE	TRUE
SIDM01218	JEG-3	Placenta	Other Solid Carcinomas	TRUE	TRUE	TRUE	TRUE	TRUE
SIDM01219	LU-99A	Lung	Non-Small Cell Lung Carcinoma	TRUE	TRUE	TRUE	TRUE	TRUE
SIDM01220	LNZTA3WT4	Central Nervous System	Low Grade Glioma	TRUE	TRUE	TRUE	TRUE	TRUE
SIDM01228	CHL-1	Skin	Melanoma	TRUE	TRUE	TRUE	TRUE	TRUE
SIDM01229	BE2-M17	Peripheral Nervous System	Neuroblastoma	TRUE	TRUE	TRUE	TRUE	TRUE
SIDM01233	C2BBe1	Large Intestine	Colorectal Carcinoma	TRUE	TRUE	TRUE	TRUE	TRUE
SIDM01237	C3A	Liver	Hepatocellular Carcinoma	TRUE	TRUE	TRUE	TRUE	TRUE
SIDM01240	451Lu	Skin	Melanoma	TRUE	TRUE	TRUE	TRUE	TRUE
SIDM01242	MMAc-SF	Skin	Melanoma	TRUE	TRUE	TRUE	TRUE	TRUE
SIDM01245	BE-13	Haematopoietic and Lymphoid	T-Lymphoblastic Leukemia	TRUE	TRUE	TRUE	TRUE	TRUE
SIDM01246	MC-IXC	Bone	Ewing's Sarcoma	TRUE	TRUE	TRUE	TRUE	TRUE
SIDM01247	Ramos-2G6-4C10	Haematopoietic and Lymphoid	Burkitt's Lymphoma	TRUE	TRUE	TRUE	TRUE	TRUE
SIDM01248	CGTH-W-1	Thyroid	Thyroid Gland Carcinoma	TRUE	TRUE	TRUE	TRUE	TRUE
SIDM01251	H9	Haematopoietic and Lymphoid	T-Cell Non-Hodgkin's Lymphoma	TRUE	TRUE	TRUE	TRUE	TRUE
SIDM01254	P3HR-1	Haematopoietic and Lymphoid	Burkitt's Lymphoma	FALSE	FALSE	FALSE	FALSE	TRUE
SIDM01257	HUH-6-clone5	Liver	Hepatocellular Carcinoma	TRUE	FALSE	TRUE	FALSE	TRUE
SIDM01259	GR-ST	Haematopoietic and Lymphoid	B-Lymphoblastic Leukemia	TRUE	TRUE	TRUE	TRUE	TRUE
SIDM01261	YMB-1-E	Breast	Breast Carcinoma	TRUE	TRUE	FALSE	TRUE	TRUE
SIDM01263	J-RT3-T3-5	Haematopoietic and Lymphoid	T-Lymphoblastic Leukemia	TRUE	TRUE	TRUE	TRUE	TRUE
SIDM01265	MM1S	Haematopoietic and Lymphoid	Plasma Cell Myeloma	TRUE	TRUE	TRUE	TRUE	TRUE

## Sheet: Supplementary Table 3
Supplementary Table 3: Resources utilised to compile cell model annotation for the Cell Model Passports
Publications
Link	Reference
https://doi.org/10.1093/jnci/51.5.1417	Donald GJ, Stuart AA et al. In Vitro Cultivation of Human Tumors: Establishment of Cell Lines Derived From a Series of Solid Tumors. Journal of the National Cancer Institute 1973; 51: 1417–1423
https://doi.org/10.1007/BF02616120	Cailleau R, Olivé M, Cruciger QVJ. Long-term human breast carcinoma cell lines of metastatic origin: Preliminary characterization. In Vitro 1978; 14: 911-915
https://doi.org/10.1038/sj.bjc.6600440	Ku JL, Yoon KA et al. Establishment and characterisation of six human biliary tract cancer cell lines. British Journal of Cancer 2002; 87: 187-193
https://doi.org/10.1006/gyno.1997.4802	Yuan Y et al. Establishment and Characterization of Cell Lines Derived from Uterine Malignant Mixed Müllerian Tumor. Gynecologic Oncology 1997; 66: 464-474
https://doi.org/10.1097/00005537-199906000-00025	Ku JL, Kim WH et al. Establishment and characterization of human laryngeal squamous cell carcinoma cell lines. The Laryngoscope 1999; 109: 976-982
https://www.ncbi.nlm.nih.gov/pubmed/3479249	Park JG, Oie HK et al. Characteristics of Cell Lines Established from Human Colorectal Carcinoma. Cancer Research 1987; 47; 6710-6718
https://doi.org/10.1002/(SICI)1097-0215(19990611)81:6<902::AID-IJC11>3.0.CO;2-T	Oh JH, Ku JL et al. Establishment and characterization of 12 human colorectal-carcinoma cell lines. International Journal of Cancer 1999; 81: 902-910
https://doi.org/10.1016/0165-4608(84)90002-5	Turc-Carel C et al. Chromosome study of Ewing's Sarcoma (ES) cell lines. Consistency of a reciprocal translocation t(11;22)(q24;q12). Cancer Genetics and Cytogenetics 1984; 12: 1-19
https://doi.org/10.1002/jcb.240630505	Phelps RM, Johnson BE et al. NCI‐navy medical oncology branch cell line data base. Journal of Cellular Biochemistry 1996; 63: 32-91
https://doi.org/10.1038/sj.leu.2402799	Drexler HG et al. False leukemia–lymphoma cell lines: an update on over 500 cell lines. Leukemia 2003; 17: 416-426
https://doi.org/10.1093/neuonc/nos072	Bady P, Diserens AC, Castella V, et al. DNA fingerprinting of glioma cell lines and considerations on similarity measurements. Neuro-Oncology 2012; 14: 701-711
https://doi.org/10.1002/ijc.31067	Korch C, Hall EM, Dirks WG et al. Authentication of M14 melanoma cell line proves misidentification of MDA‐MB‐435 breast cancer cell line. Int J Cancer 2017; 142: 561-572
https://doi.org/10.1038/nature14397	Yu M, Selvaraj SK, Liang-Chu MM, et al. A resource for cell line authentication, annotation and quality control. Nature 2015; 520: 307-311
https://doi.org/10.1002/ijc.25242	Capes-Davis A, Theodosopoulos G, Atkin I et al. Check your cultures! A list of cross-contaminated or misidentified cell lines. International Journal of Cancer 2010; 127: 1-8
Repositories
Link	Name
https://www.dsmz.de/	Deutsche Sammlung von Mikroorganismen und Zellkulturen GmbH (DSMZ)
https://www.phe-culturecollections.org.uk/products/celllines/generalcell/search.jsp	The European Collection of Authenticated Cell Cultures (ECACC)
http://clsgmbh.de/	Cell Lines Service (CLS)
https://www.atcc.org/	American Type Culture Collection (ATCC)
http://cellbank.nibiohn.go.jp/	Japanese Cancer Research Resources Bank (JCRB)
https://dtp.cancer.gov/repositories/	The National Cancer Institute: Developmental Therapeutics Program (NCI)
https://rockland-inc.com/Default.aspx	Rockland antibodies & assays
https://ximbio.com/	Ximbio
http://bioinformatics.hsanmartino.it/cldb/descat16.html	Interlab Cell Line Collection (ICLC)
http://cellbank.snu.ac.kr/english/index.php	Korean Cell Line Bank (KCLB)
http://cell.brc.riken.jp/en/	RIKEN BioResource Research Center: Cell Engineering Division
